# Supplementary material for: Rimbp, a New Marker for the Nervous System of the Tunicate Ciona robusta
Source: Genes (Basel). 2020 Aug 27;11(9):1006. doi: 10.3390/genes11091006 (PMC7565545; doi:10.3390/genes11091006)
Supplement: Supplementary file 1 [file genes-11-01006-s001.zip]

Archive with 14 entries (14 files):
- Coppola et al. Table S5.xlsx
- __MACOSX/._Coppola et al. Table S5.xlsx
- coppola et al. Table S4.docx
- __MACOSX/._coppola et al. Table S4.docx
- Table S3 14 agosto 2020.xlsx
- __MACOSX/._Table S3 14 agosto 2020.xlsx
- Table S2 new.txt
- __MACOSX/._Table S2 new.txt
- Coppola et al. Table S1.txt
- __MACOSX/._Coppola et al. Table S1.txt
- Coppola et al. Figure S1.pdf
- __MACOSX/._Coppola et al. Figure S1.pdf
- Coppola et al figure S2.tif
- __MACOSX/._Coppola et al figure S2.tif
