# Supplementary material for: Rimbp, a New Marker for the Nervous System of the Tunicate Ciona robusta
Source: Genes (Basel). 2020 Aug 27;11(9):1006. doi: 10.3390/genes11091006 (PMC7565545; doi:10.3390/genes11091006)
Supplement: Supplementary file 1 [file genes-11-01006-s001.zip › Coppola et al. Table S5.xlsx]

## Sheet: Sheet1
	Supplementary File 4. List of oligos used for cloning.
Oligo Name	Sequence
intR4/5_fw	GCTCCTATGTTTTGCAGGCA
intR4/5_rev	GTGCCCGCTTACAAGTTACC
intR7A_fw	AAGATTTCAACCATTGATAA
intR7A_rev	TCCTAATTTTGCAACTGAA
intR7B_fw	CTTCAAATTTGAATGTGAATG
intR7B_rev	TTATTGCAAAGATATTTAG
intR11_fw	GAATTGGAAACGACGACGTT
intR11_rev	CATTAGAATCTATTTAGCAA
intR16_fw	GGTAAAGCGCATGTTTGGGTTG
intR16_rev	GAAGGCTGCAATACTAGTT
Rimbp_fw	CCCCTGATGCAGGAGAATTA
Rimbp_rev	CAGGGATCGAATCACAACCT
