# Supplementary material for: Rimbp, a New Marker for the Nervous System of the Tunicate Ciona robusta
Source: Genes (Basel). 2020 Aug 27;11(9):1006. doi: 10.3390/genes11091006 (PMC7565545; doi:10.3390/genes11091006)
Supplement: Supplementary file 1 [file genes-11-01006-s001.zip › Table S3 14 agosto 2020.xlsx]

## Sheet: Sheet1
Table S3. List of employed Rimbp sequences, with old and new names, according to phylogenetic and syntenic data.
Species	Accession number	Old name	New name
Amphimedon queenslandica	XP_003384147.2	bzrap1-like	Rimbp
Mnemiopsis leidyi	ML004920a-PA	N/A	Rimbp
Nematostella vectensis	XP_032236493.1	bzrap1	Rimbp
Lingula anatina	XP_013413977.1	bzrap1-like	Rimbp
Caenorhabditis elegans	Y39A3CL.2.1	Rimbp	Rimbp
Drosophila melanogaster	NP_001189227.1	Rbp	Rimbp
Anopheles gambiae	AGAP029573	N/A	Rimbp
Daphnia magna	KZS14475	bzrap	Rimbp
Octopus bimaculoides	Ocbimv22025169m.p.	N/A	Rimbp
Crassostrea gigas	EKC34877	bzrap1	Rimbp
Saccoglossus kowalevskii	XP_006811794.1	bzrap1	Rimbp
Strongylocentrotus purpuratus	XP_011676203.1	bzrap1-like	Rimbpa
Strongylocentrotus purpuratus	XP_011663614.1	Rimbp2-like	Rimbpb
Halocynthia aurantium	Haaura.CG.MTP2014.S9.g00308.01	RIMBP2; RIMBP3; TSPOAP1	Rimbp
Phallusia mammillata	phmamm.CG.MTP2014.S651.g10925.01	RIMBP2; RIMBP3; TSPOAP1	Rimbp
Oikopleura dioica	CBY14571.1	N/A	Rimbp
Ciona robusta	XP_009858695.2	bzrap1	Rimbp
Petromyzon marinus	XP_032802862.1	Rimbp2-like	Rimbp2a
Petromyzon marinus	XP_032802859.1	Rimbp2-like	Rimbp2b
Callorhinchus milii	XP_007906015.1	Rimbp2	Rimbp2
Callorhinchus milii	XP_007904398.1	bzrap1-like	Rimbp3
Lepisosteus oculatus	XP_015221801.1	Rimbp2	Rimbp2
Lepisosteus oculatus	XP_015223216.1	tspoap1	Rimbp3
Latimeria chalumnae	XP_005987245.1	RIMBP2	Rimbp2
Latimeria chalumnae	XP_014341750.1	TSPOAP1	Rimbp3a
Latimeria chalumnae	XP_014341737.1	RIMS-binding protein 3B-like	Rimbp3b
Danio rerio	XP_021334157.1	Rimbp2	Rimbp2a
Danio rerio	XP_021324726.1	si:ch73-287m6.1	Rimbp2b
Danio rerio	XP_017211703.1	tspoap1	Rimbp3a
Danio rerio	XP_009299409.2	Rimbp3blike	Rimbp3b
Danio rerio	XP_001340852.1	si:ch211-105f12.2	Rimbp3c
Xenopus tropicalis	XP_031758298.1	rimbp2	Rimbp2
Xenopus tropicalis	XP_031752590.1	tspoap1	Rimbp3
Podarcis muralis	XP_028565158.1	RIMBP2	Rimbp2
Podarcis muralis	XP_028564044.1	TSPOAP1	Rimbp3A
Podarcis muralis	XP_028566166.1	Rimbp3A-like	Rimbp3B
Gallus gallus	XP_025011179.1	RIMBP2	Rimbp2
Gallus gallus	XP_024997800.1	TSPOAP1	Rimbp3A
Gallus gallus	XP_024999016.1	bzrap1-like	Rimbp3B
Gallus gallus	XP_024999032.1	RIMBP3C	Rimbp3C
Mus musculus	NP_001074857.1	Rimbp2	Rimbp2
Mus musculus	XP_006532769.1	Tspoap1	Rimbp3A
Mus musculus	NP_001028510.2	Rimbp3	Rimbp3B
Homo sapiens	ENSP00000495590.1	RIMBP2	RIMBP2
Homo sapiens	ENSP00000268893.6	TSPOAP1	RIMBP3A
Homo sapiens	ENSP00000479326.1	RIMBP3B	RIMBP3B
Homo sapiens	ENSP00000350885.4	RIMBP3C	RIMBP3C
Homo sapiens	ENSP00000483386.1	RIMBP3	RIMBP3D
