# Supplementary material for: Rimbp, a New Marker for the Nervous System of the Tunicate Ciona robusta
Source: Genes (Basel). 2020 Aug 27;11(9):1006. doi: 10.3390/genes11091006 (PMC7565545; doi:10.3390/genes11091006)
Supplement: Supplementary file 1 [file genes-11-01006-s001.zip › Table S2 new.txt]

>XP_032236493.1_Rimbp_Nematostella_vectensis
MPMPSANGIAMVDREHTPSSSTRKTVEEQRRLISKLKAELELERTKLKQVHRDKTNEIKRNHENFERDRQRAIESVTKRLHGEHSVELRRVRDSITKEKDNELRQIVKFKDEECKALKAQITEEKDKNKRLEEENRRQLVEKSRDETGDFERRLRNEIHDLKEQKRKAEESLRLKTAADFEKAELIRRMKSEHEREVNELIRQSKREVAKEFQQIRDVEKALEEKNNELAFKDQLTRKLEAEKEEIRHRKASTEWSLLESPRRSLTGTLSSTVEMTPEPAESNAKINKDKERELRKKNAELQAKLDMLEKKCGILEKQNASKDSGNQKATSLGEEKIRKLKKRNSELVSIARQLEDKAKKLQDEKNAILKQANSKADNTAELEHMKKLFARQRAKDLAEHARIQMAKDNELEILRKEHFSGDNNSDKLKELQSIIKQTTKERLLLEKRLAETSVASSSPTPLPDSSGLEDHLKIEQKLKTESAKLKTAEEETVRLNAILLEKEKECEKLQQDIDDKQVKCSKLELERERFAAKCTMLHQKNSELSKKVKEMKQMEEEISLLKEDLEETEKEKLAAEEECQKLREQVDKLLHFKEDLQASEHQRKELEVKHKTSLDKLNERELEIRQLHKIQEESTRIHHLAVTALEKDVRSLEQRCLETTDKYETATLQLEQLRSRSSNINTLHKATQTSENTQPTPGAVSLPAARKSTNAAEPSVTPRSGKSSGDEVSTSNGDILETAASRIRQLAMSDSEDDASSSYKEKPAGRRSSGASQNSEPDDDILTLSQRISQAAISDDSTASASDDRSYESDASREVGSVADGDMGDLEDNDGSQCVVDMDDSIGPNRPKDSDDTATSRSPRSKGKRVMQADASRSDVSLDVPDKGQTNPEEEVEGEHLAVYIARYSYDPQQHSPNDAPQEELAFQAGDYLYIFGDVDEDGFYVGELMDGQRGLVPSNFVEKVADEDEMSWMMNGTDEAYDSSEEEEAERKLHRNLRLNVEHIQDANLADIVEEEEDDGGSVTEESREVLLSQDGVTSDDTDFEPARIPSPKRVSLERQFTRSVLLNWKAPDLPSEEIRGYGVYVNGDMRMMLKGSNRTKALIENIDPDKTYRISVRTLTTRGEESFDQEAMLTIGKDASVAPENVHVTSISPTSAKIEWLPGNSSYAHQIFVNGAPQRTIRPGTYQHTLMDLEPGQHYRVHVRARTSQFSLDENTPPSDDDPLTSAVEFATEKGGLPDAPLDVTLLPSAPDNAPNSMEVAWMPVTISDNGTSNGARVTGYKVYINDVQVAEVTSPVADGVTVTSWMTERAVKRRPSDILHLHVRTQSLSGESTPSDGIDIPLSFFDFRANRLIQNHSPGTPLKATSQGRHPVGEGGGLETRTEVYSGSDSGTELEDQNHNLREGRERPIKKERTIFTKTVENNQKDTSDHTPLVPEARTKGSPKVWQIAVEDETDSGDSNKREYGGSSEEDEAVEICAADPLNGTYSLENPGETGYQQLEEEPEIVSEKDQQSPKNVPRPEDDQASSSDRKISTFSEANDIDMEDLNRSLEDAQSLKTAEATDEGREGAKESFIRQLEMTTSDLEDSSESTPLSVIQEEEEDEVTEPQGVASRSSRTHSAAESFLSDDDVLDLLDEEQEENRAPGTAVTAANVRRLSHEALQISQGAMVEDDGDQSLAPYLTSHTLQEREAVIPTPTIQTSDNLMEGIQIEEESPGNSECSNNAFNDAEADQGNATPQRTSTPLDSKQGYTPLGIREDRQGDADDGYGQGGDDTNLTYTLGDSEVPEDDQEGLVRIFIALYDYDPSTMSPNPGAEEEELKFSEGDLIKIFGEKDEDGFYWGECEGVTGFVPYNMVSEVQVEDDDLANQAPSSLPQAYEPSLPQDNSSYYPREETSTQVLEQSGQVEPLDLEETGPYQDGTEGIHLEETTGQEDEALDGNREDYPEENAEFAEFQDPRDSLNYSLPPKKMIALFDYDPRILSPNPDSEVELSFHVGDVVLVYGEMDEDGFFTGELNGLRGLVPSNFLEDLVEMVTPPTGNNVSTTQASSPSTSTEITPNGTRSTKQDKTKKTPEESKKKKGILSKGKQMLKKMTKGQTKK

>NP_001189227.1_Rimbp_Drosophila_melanogaster
MHLCEFPSANVEEENRRPEKAAAAASKKQKHKQQKSRPRGSHSMPYESMHHHQSAAAAVAAGTTPNGMLDALSLQLRDAEMRRTEIERAHQETLAQIRNLSGSARPDAEAVENLQSRARELEKKVALENVRCEELQIELTSALKAKQASRSACSGMGSVSSGGGATIPTSASSSTVTWAPTISHQDQGSEIDIIMAKIEQDNRVLAELEQPRTSASASMSALPPSSMLSTVNSEFRTISKSELEEELNRYKRAVLGGSGGGGGGVGGGGGGVSALSSGYSSLPQSLASTLPNGGASTSLSGTSLGSHSAAAAAAAHSVSAGSGGVVGGGGQGGLSSISALVPNSISGISSSLSSHAIQSMQYGTGQTSVEKLLSGTSGITGIPPLPVNIHTMKAMPTALSQRGTIQLYNLQSTTMPLLSLNSHNLPPAGSTSYSALGAGGGTSLTHPTMANLGLLDTGTLLGSTGLSGLGVGPSVGGITGATSLYGLSGGGGGAGGLGSSYGPPFLDVASSASYPFTAAALRQASKMKMLDEIDIPLTRYNRSSPCSPIPPNNWGLDEFTDGLSVSMMHNRGGLALGALDLDTRNHGLNGASEPQVDMLDIPGKGRCCVFIARFPYDPPDVHNEFLSMPCREAEGELSLCAGDYLLVWTSGEPQGGYLDAELLDGRRGLVPASFVQRLVGDDLLEFHQAVLSTLRDAEDGSMQCDTTSLPSLPPHNPLLTHTHEDLARLSETHTDLEHDQDDISDNVPAPKHLTLERQLNKSVLIGWSPPEPVGYNLIDSYHVYVDGVLKVTVKANERTRALIEGVDSTRPHRISVRSVTQNRQTSRDAACTMIIGRDTAHLGPSAVRASHITCSSAVISWLPANSNHQHVVCVNNVEVRTVKPGMYRHTITGLAPSTQYRVTVRAKHLRAVGQHAANVGQTGGAGRPGQEEAPGAYADFRTLTKGLPDPPQEIQLEAGPQDGTILVTWQPVNRPTSTGPVTGYAVYADGKKVTDINSPTGDHALIDIGKLGVFNPRAVTIRTKSRDSQSADSAPILIPNTVRNAVARRGPNQMGMGPQLPQGPHGMTVQQQMGGMPGQPGQQGQHMMGGQQDHGQYDPNQMQQQQQQQGQPGQPGHQPDAGSGLLGGLLGGLFSKPTQNQVNQNGYQPGQPGAQRGMVPIPGRPQGPQQQQQQPYGPQGPMGGPRFRGPVPGQLNMQGQQMQGQMQGQMQGQMQGQMSGQMPGQMPGQMPGQMPGQMAGQMAGQMPGQMPGQMPGQMSGQMPGQMMGPRGPLNQQQQQQQQMQQGQMMPGQQAGQQQAQPGQPGQPGQMPGAQKKPRYFVAMFDYDPSTMSPNPDGCDEELPFQEGDTIKVFGDKDADGFYWGELRGRRGYVPHNMVSEVEDTTASMTAGGQMPGQMPGQMGQGQGVGVGGTAQVMPGQGAPQQSMRNVSRDRWGDIYANMPVKRMIALYDYDPQELSPNVDAEQVELCFKTGEIILVYGDMDEDGFYMGELDGVRGLVPSNFLADAPDQYNNQMGPGGVAGRGGLSQRGRGQGPGARGPPPPPRDNMMPGMGGRGQPGKNARPASPTLLDNTGHPAPDHQTQGMIGRVGNVGLQQQQQQQQQQQQLQQQQQYGQQQTQMGQQQQQQQQMGQPGMMGQQMGQPMGQQMGQMGQMGQMGQQQMGQQQMGQQQQPPTTQAQTGGLFSGATSLLSGATSAATGGLFGSKQPPKTDPMQPQGGVQPAQQQANAFGAQQPGMGMQQQGGMQSGMQQGMQQGMQQGMQQGMQQGMQQGMQQGMQQGMQPGMQQQQQQPQQVPPQAQAPPPGPGAGLLGGLKGIAAAAPGGDVLSKGKDLFGKFGFGFGK

>AGAP029573_Rimbp_Anopheles_gambiae
MSNDALWVSDAMLDSLSMQLRDAEARRAEAERAHQEALAQLRGMSSGMGRISEPIETLQSRARELEKKAALETVRCEELQLELSAALKSRPGRTIGSGGPGGSSGTMLGGLSDSMTGVRGTIGNSCTAVTNPSSASATLNSIGSSAYGHTASSVTTNTSALERSLAASYGGGTSVGSGSGSRGIDGIGSSIGHSTSIGMSSSSGIGTGSTGNTGGSTVTWAPTPTGHQQGTEIDRIMAKIEQARLSIANDNRILAELEHPRTTGPIMSSALGTGGLTSVSTSLGLSSHQSHLHQTPSSLASQISSSAMLGGLSGLTGATTGLGMNSIGLGGSGPGAGAGVSSAMAAGISSITGGVSSMGVTSSTSSHALTDGQYSGLTSSTGGSSTNHYSTNANVSPLPSRANPMSTTMPPLCQSTTMPVLSLHNTHSIPSGSASYTLGLSVAPVASSYTFPTHSATTGGLASVLGTTSGVTGAGVSGLSGLGSGLGTGAGLNLTSTNPLTSTLGTNLTNYNTSSSYSTYTNPLLSGTGGISSKLNMKPLDELDLLTRYGQRGGTPCSPIPPANWGLDSYTGIDGVNPAFMHTQNRSLIGMELEARSHGLTLNGTGEPQVDMLDIPGKGRCCVFIARFSYDPPDVEGSEGELALCAGDYLLVWGNGEPQGGYFDAELLDGRRGLVPASFVQRLVGDDLLEFHQAVVSTLRDADDAPIPLDPAPRPSSNPLIPHTSEDLARISETHTDLGQDLDDEADTVPAPKHLTLERQLNKSVLIGWSQPDPPMCNQIESFHVYVDGVLKVTVKATERTRALVEGVDSNRPHRISVRSVTQNRRTSRDAACTMIIGRDTAHLGPSAVRATHITCSSAVISWLPANSNHQHVVCVNNVEVRTVKPGVYRHTITGLAPSTQYRVTVRAKHLRASGQQQAPPAGPPPEEAPGAYTDFRTLAKGLPDPPQEIQVEAGPQDGTLLVTWQPVTRPPSSGPVTGYAVYADGKKVTDVDSPTGDHALIDIGKLVGLNPRAVTVRTKSRDSQSADSTPTMIPNQVRAAARNRNPGGAMQPQPGGHMRNQRMMNNQVMGGMNNQMQQMNPNQVIDHDENLSDKEIYPGSMHQQERSQRDSNSSSIPAIEITKDAAGDTYVSDDSEYQDGASSGGGSSRRRSGSHGPPQQQQGYRNQGMAGNPIGRQQNPQGQNQQYYGNAGPGQSQQGMTGQQQQQQQQQQQQAGMNRNPNQQRPMNPNQPMPTQQQQQQQQQQQRMAQGGVGPGQQMTPQSMQPYPPHLIGASKKPRYFLALFDYDPATMSPNPDACEEELPFNEGDTIKVYGEKDPDGFYWGELRGRRGFVPHNMVQEIEDGAQGGGVGPSVRGISRERWGDIYANMPVKRMIALYDYDPQELSPNVDAEVELSFQTGAVILVYGDMDEDGFYMGELDGVRGLVPSNFLTEAPDQYSQQGPAGNNLAQRTLNSNNNRGRGIGPGARGPPPPPRDAGMGGMGGMSQRGPLRKDARPSSPTLLDNMGHPAPDHQTQGMSGIGGMIGQGIGIGGNVGGMTGMQQQQQQQQTPMQQQMQQPMQQQMRNNQQQQQPMMQQSHLQQQQQQNPMMQQQQPTPTTTASSGGVFSNASNLLSGAASAATGGLFGKKPAATQQQQQQSMQQQQQQQSSGPFGGFGMGGGGQQQQQPMQQQQQQQQPGGQPGQQQQQQPGGPNIMGKIQEMAAPGGDILSKGKELIFMKFGLGGK

>KZS14475_Rimbp_Daphnia_magna
MLLCGLRSYRSKFHAPIRLIDDDLFLVSPLVSRFVPLLPSCLALDPFVSSLQIRKKKKKKQEMMNETSRSNNGGRRNFMEQANNGRSGGGMIQRNQYLNPSLPGPIPSIEITKDTASERSGDSYRGRDGTGMNPYDRNKSLPANRNPQMVGGRNAQGQARDNYYAPPGRNQQQNDGYYDQTANRRPVARGGRQPPMQQQQQQTRIFVALFDYDPPSMSPNPDACDEELPFREGQLIKVRGDKDADGFYWGEVAGRSGYVPCNMVSEVQVDDERVAQELLKESGVDGPSHSRTRRNLRAQGQPGHGRDRWGDIYANMPVKRMIALYDYDPQELSPNVDAEVELSFQTGDIIYVYGDMDDDGFYLGELRGQRGLVPSNFLTEAPPDYDPSQPRHKRQQQSGNIIDKSGEIAAVNGWITIEWILEIGACPELKALHLRLVQQIIVQVTIHATDVAARSMAAVARDGSIQANNQRFYTDDSFSDVDDRFKGRPDGMDYAYNNGMPEQSPQISAGQQPTFNGGTGPVRNLPVNKITRGLPTVLPDPAVMQQQPGHNNTMMNADPNNPYNNHPNNAATQPPVTAPTSASLSSHFSFFGMGGNNQQQQQQQQPTGPSLIQKMMGGGGGGTTAPPAATNSTENPVEGLLSKGKDLIFKKIWPVTKKKKELFIYFFFCTSASPTTTPILP

>Y39A3CL.2.1_Rimbp_Caenorhabditis_elegans
MLGGLSGPGPPPPPPPASSYGMVPGPSTSFTNHLGPTTSSASTVPPTSDALLLQLRSRPNSRVFRALFQYLPLRDSPNENPQLELSLQPGDVVLVKGEMDSDGFYCGETLDGRQGLVPSNYVERVPDSVLLANARAPSPSFPLRIPQHFSTITHDFSSPDHSTLPDSVCPYPPADVTKVT
VQEIKNNETPRIPCPRELIVEKKLSRSALVSWSSPEESFVAVSQYHVCVDGTVRAIVPGSYKCRALVEDIPLESSVNLSVRAVTEHGHSPDACCTIAIGNEAQVAPQQVRVWQVTPVSAYVRWYPSNSNAEHVVSLNAVKVGVCPPTVFQVQLHGLQPSTIYRVSVRTKHPKAVLEQRPVERCVDFKTLPKIGLPDPPSNVQVEGGAQPGTLLVSWIPVTNQPKPPSRAAVASYLVYADGKNIAQVPQATADHVVLRLADLSDDPPVFITVRTKTKEGAVSSDSNVTRVPRNQNAAPPPPPPPPTQIGNQSIIPVVDPSRLPLVDMTSSYPSYQQQQTLTNSMYMPIVTSTGAAVPLTNGHHHVATSAPSSAPFTAPARMIGATGLMSYQPTSYAANLQNSMQQSAPNSGHSGYATFDRSASLGAQPQATSILLGGGAAPRPSSVGQNQSAWKAQQPAQMSQYYTFHPSFLHTEPSGANEPRPSVLEMENSYLMRHRQAADHWASAPDARARIEAYSRGLARAGSADDRMVPMSTRQQPQLQRLIAAGSRAPLARVKSETGGFGTRSEPDLRPPTLDSDECRWFVALFDYTAAMSPNPNAEFEELQFRKHQLIKVYGGQDIDGFYHGAIGQRVGLVPSNMVIEIASDDIGKRRTTTNPAPPPPTAPEPALRRQRWGSLKSRSYDYAGEGRAPRERPHHPNYVSLDRRDDRDRDREGRYRRAGSSYEYRRLPEREKEYEGTYRRRQLETRDPRDPRDPRDDGYEDEGYRDKYRDRYDRRHPMDREREPRYPPYEPPYRGEKYEKYRERPRMEDMEFPSNGPHGSAQQQPHSLQNGPRNTYGMDQMTQQMSHMSTQGSMAQGSMGQGSMSQGPIGIPSSSGIGGMGGAGNQEMYMNGGMGTMGTSMTSQAAAASGAQKMARMVAKFDYDSRQLSPNVDAEQVELSFRQGDIIIVLGDMDEDGFYMGELNGLRGLVPSNFLQPQPLNNLLPSQPTEPMRKGVAFSDTQQMMRKPIRQSSQTSAGPSQGSSGGLAGAVASAAAASGGIKPVAKKSSAGSAGAGAKPLTKKTSDVGKSSAPNARKTSTAVKKADTGAKKKG

>Ocbimv22025169m.p._Rimpb_Octopus_bimaculoides
ITRDSSTERGNSFEDEEEPNLQKRKSIEDKTKGFTHKKIDEVDCSYKSPNNSSLPKQKDNPIEKCSANSSQRWRTEIIPDRILGSPNSVKVRPSSSCQDSDIYYEDNSNVRRGIDSSMRLFVALFDYDPAVMSPNADGSDAELPFQEGDFIKIFGDCGADGFYRGEANGKLGYVPGNMVTEVKVRDPDVVQQLLKDNTSTSSGESSSTPAKENFLSKSLYRSADLTNSGLGPGKLMVALYDYDPRELSPNVDAEVELAFKVGDFITIYGDMDDDGFFIGEMKGRKGLVPSNFIRAATMSTEELHRDIDVRDETRDESHRKSKLSLKIEPELNR

>XP_011663614.1_Rimbpb_Strongylocentrotus_purpuratus
MDVMCRSNGVEVVGYRIHVNGQQKQLVSSAHMTKALVDGIYLKTIYRFAICSVGANGQISNMAELSYNPASSIPSSTASESRRSESIISSEVSSGPKYGHKEERLFMAIYTYDPDSHSPNDNPEYELTFTEGDLITVYGDKRPDGFYHGKVRGRKGLVPSNFIEEISKEESRKRGSRESHSRRSRESSADGRKTRERKGRSDRESRRREGQSHRGSRI

>Haaura.CG.MTP2014.S9.g00308.01_Rimbp_Halocynthia_aurantium
MESEHARSITEKDHHVEDLKRQIDGLKRSLRQANALKLSFNGDANLSASLKQSQKESMQLQKLAAAGSKKIIIRSLSTPVTARQKILEESNRKLRRQLATLEEEYSNACSGDTIEKLKTELVKSKEDYKTLKKEATDDKVRAVNLESELQVAKVESSDSDIRLNEFTASYNQLQKEYETVHEQLSVAIKERDAAINQCRMNTSKLNEMESKLRYGTEDLTKMKKEKQMTEESAEKHLKLFQELKEANSLAATHYQLALEKLQTKVQELEKQCHEQNEKNEMLNKQLIKLTQGTQPLPVTDSCNSANKNNNNIPLSENPSYSPLDNRVPTIFEKEINANDFNYTAPSYQSEPLRSVENTNEQVGNEDTEVEDFIEEELLPDMDNSNNRKLRVFIAKYTYNPYEGPNDCPETELPMVAGDYVYVYGPMDDDGFFEGELMNGRRGLVPSNFLEPVHDNLLETKEKMMNSESPLARCASSDASPSESVVSSCTSKSSSQHLYKEDISDVNSVAARNVIQGVLPYPRKLTIDKQLSHSLIIGWSVPSLSEDELIDEYYIFVNGEFRTSVAGTKSKAVVENICHDQPHRISVCAVSHYGVSDGNLCVISHGMGVSACPSSLKLERIGTTNARVSWIPSSSEQFHIVTVEDLSDERFANQGRGPTCMTHLVPPPSYRYTFPNLRPNCHYKVAVSAKGSMEESQCFTRFTTPEAGPPDPPLSVQLEECQNTNYLLITWLPVTLNTMGTSNGVVVRGYELFVGDNKLCEVNSPTTDQCTIHAQTLADAFGKQLSASPGKNKYSFSNNSLKLPKWNKRVPPTVTVKTCAVNGQVSDCSDPCPIHSELYSRLMKLIIESEKLASKQSRPPLLHSRESTDVDVSFSSDMSIPGLHGDKQRNGRSSTRSSVDNEDSFRERSSVLLQTRVVPSIEITHDTSSEEEVLAGSEKRTHSGGSRSGSKERNVHHHSSHHKENRTRHGIDTHKDKSFISESINGRKSSHKNFDNDDAASVSSSHTSSSTAGDILKRNSSNRAKALDSHRLQRGESAEYSNPEDYVPSRRRSPHHVVVMPGKQKDSQVVLKQYPDNMKQHKHQHKHHHVKHSMGRVQSTMSDDLSHGSHRSRSSSHNGPRQCYPKSRSHSIIRQSTLSSQSGSEIPSEAESPISLNMRQIGLFVALYDYNPQTMSPNAENCEEELGFTEGQLIKVYGEKDEDGFYFGVTHNGNRGFVPCNMVSEVPVESLQMLQDLHERGHLPSASPDEEEQLSEDQTQENGNRLDGKEKPENSTRTKSARYFIADYDYNPDQLSPNIDTEAELAFSKGDVITVFGNLDEDGFYKGKLNGEEGLIPSNFLEEISEEEAISLKKQLLSASRIIHPASSEDAPPIPKSRQNASKSNALQKKIVSQTHVPSSSSSGSHKADMNSPKKKGGFMSKGRKLFKKLGGSQDGKHRRQDASTSVSSTRQCCAHKNLASMCIYIVFILHTKFSFYTVPCFFSVVIMHVCVTSSFLMIFFTLSN

>phmamm.CG.MTP2014.S651.g10925.01_Rimbp_Phallusia_mammillata
KKNHQPPKYETVADNQNANNNNHAADVKSSKTARTNRSPMPPNNTREFTTSGAFSAFRKPIASSHAVTQRKTSSAGSSIKGALDMDDTEAEEFEEEAAMPDPALATGDHVPSNGSSPLRMYIAKYSYNPYDGPNESPEAELGLVAGDYVYVHGSMDDDGFFEGELINGTRGLVPSNFLEPVQDATPTNGPTLPLDDVIKTPSRRSRSTDGSMRSMNRFRSIDSDVSHSYASSSVDLESRDPNTMSSDDSSHAPPSVLPFPRKLRVDKKLSHSLIIGWIAPQLSDDDIVEEYHVLVDGCLATVANGSKSKAVVEHIYHDKNSYAISVCAITERGRSEPHHCTIRFGDRQDQVSIANLRVEHLTTGSARVAWEPVNSNFSHSVAVGEITEENKHIDTLTHYQRQIIVPCPMFRQTITGLKPTSTYEVMVKCKNAKNDLESSSKPIRFTTPTIGPPDPPLSVQVEENLSGSAESVQISWLPVTLKQNGLSNGVLVKGYTIHVNNVQITTVEPSTSDQCQLTVQALSDHVTRVVNADLSYQKRSSTGGGLSSSSSSSLSQRSLFAHCLPSVKLSVRTLSTGGQVSDFSTPYHLHRSLVTRLLRTLPTQLMTVMRPLTNGTSKGGVKDSKGVDNKIQPVVPSIEITHDTSSDEEAPRVDKKILNHESNLRRTHSTGRSHQRSSTMEQNDPTSRYRSKSASNIRQHPSAPLQSDEESEASVSSGHGSTSTSGSSRRFKSGSRGSAWVNGSSRGRRQGSDGRRSRRDAGSNSPHSLHSDDHVGTDGSWHSHLSDHRKGCRSESLSRKAHQNHQHQLHKRVHHASSQSGGSVSEMEIVDDSRVSLFVALYDYDPYVMSPNTDMLDDEISFTEGQLLKVYGDKDADGFYFGEKQNGKSGHIPCNMISEVQVDDFTMLSELFERGHLPSASPRDVRMNLQSSDQNSSMDERNGEVSKVEVTSSPNQARMCVALFDYDPKESSPNIDAEAELSFRSGDFLKIFGTMDEDGFFRAELRGRKGLVPSNFLEEVSEQQIAALKNADPNDTARNNTVSTTTMTDTSLMTKPTVVPLTPSHQAPSSVASTSSNTSTNKSDLVKKKGIISKGKKFFKKLGNNEAKPKR

>XP_032802859.1_Rimbp2b_Petromyzon_marinus
MLQNQKLQSFSATFSTVDVRWSVDGAAGKHGSPILIQPGFLRNGGAAWDVESLARQNEGLRGQLHELEQTCCALREENALLRKSSSVDTEDKVRRLKRKNAELVAIAKRLEERAKKLQEANMRVATTPAPLKLQAVEQYRKAFARQRARDLGSQAAALLSKDKQVDALQREVYRLRHLLHLLAPEGIVEPESDTERLLVASQKEVLRLQRQLSVATGKRPQSLPSPDKGRQISGASQPALRAPPERLRAVEESNRSLKAEVKKLKQEVQRYKRLEGELSKKRKEAEVLEQDVKKRKRRCQELECELKERHQESVRLGKETARLQHRTQQHEREKTEWQERVKAAETEKGSLAEENHQLRAKLDRFEKAQAETNKDHDDVVQVLEAKVHDLEEWCRTHVHHQFGQVSHELERFGLRKAHGDAVNGGAAGPPETQPRLRAATRGGPEATGPPAEPPMTAEAGAGRHELTRAAAVAAAWSSPGPPERMDGTACVAHVVPLPAGGEAASGGASHPQDQPTHVVAEQTPRLRGRLQHGSLSRSFSMEVDTASEVDDLDTDHVSPISSLAARGKSKLQVFIARYSYNPFEGPNENPEAELPLAAGEYVYVYGDMDEDGFYEGELMDGRRGLVPSNFIERISDEDLVAFHQMEGEHSLSQQQQQQQHLHHVHHHHHSCPDRDRTRPTSACSVCWEGQGCPGQCPNPCQNKCRAEVPAPPCGADGGGCKGGRSSETPHRCCGAPYGCDIGQSLPRLGTPNCTEDIDAEEAPPLQDDPRVRHPRGIALIKQLAKSVIISWEPPPLLPPPARTSASSSPSLSTSSSSSASFSAAAPTSYNVLVDDELRMNVRASAKPKALVEKLELSASSYRVSVQCVTARGLSDPALCSLLVGAGATPAPRQLAVRDVTPSSAVLAWLPSSSSHAHAVRANGEQRGEVAAGVRAFTLLGLEPDRHYRIVVEARPQRSHWEPSPEERRRREASIAFRTPPAGLPDAPLHVQVEAGQSTGTLLVSWLPVTIDAMGSSNGSCITGYAIFADGAKVLEVACPTAGSAVLDSSLCEGSSALTVRTLSPCGSSPHSLAARLLLLPPPDRTRSPEGPSPPPSPVAGADGSGTPTRRARSVSKLKMCNHAAGWGSPSRAEPMAAVGEAWYDPATGSSGQTSTDEARLRATEIPCDTGSMGDVPDTLATVQLCAAGSPDAIPSPIVPAVRPAEPPRLLDSEVVGFVPPADGESDCAEASQAKSEEEHGSTQPLCSSMEEFLREMEQDRLVPPPRLEGYQTESSRGSELSDILEEDEEDLMSESVKRSEAQRRRLNHPLRVGEGCDTDSDEESLEAVLELPLQKHCSKKLFSIPELTEEEEEDDDDDEEEDDDEKEEDEESERGLRDAFEELAAPHIPLTPGRKLWQKYDRPGRVKCGSPGCSGQVPRESPKHSSRVRKASPELLGIVARESPKNSFSVAHESREVWPGLEKMGCTVQRDRFLRRSRFAQKQAEAAVAERGHADACTKDVPLDNVPALHCQGREGAAATWVDLCRTPSDGGKRAREHNQRSPKARPRAAECRHPTNEGTSDGEKERPVGRRHVEEAHGRPVAAAAAWRSRKRGLTRQSTVEEDFSDTERGSEMAGGDSGSGGGGHGGGSSSTGDASATALPASRADPRERERSSAARTRAVVAFRQEQPKHGDTAPSGDAPSVAQSAPGGDAVKPGNACPPDAGAPWTNPGAAERGPREGVVPVRIFVALFDYDPMSMSPNPDAADEELPFREGQVIKVYGDKDGDGFYLGEAGGQRGFVPCNMVSELQVEEQAVLQEILRRGFLPPDAPLDQIVALESAWEEKDREGLDGRGCWQAGVTARRMIALFDYDPRESSPNVDIEAELSFTAGDIIAIYGDMDEDGFYFGELNSQTGLVPSNFLEEVPGDLEVALSIPDEREADGEQQAEKAAEEAMQDESRAGDHEDAPLNGRAARAAEAAQPPAAPQPAKAEGPPAEGAAAAAGGGGRSDEEASAEKASALLPSPATSGGGSPKTHGSSSSPASSLEGSPRKKKGFFSKGKYLLKKLGPSKKQ

>XP_031758298.1_Rimbp2_Xenopus_tropicalis
MGWKLSLFHNRMFMLDWYHVTPMLSSLVSHAKIRLGSEPLSQASGSTLAPVQQLKSVSFSAIGRHVPIAHVTFDLRNPGAFIATNQFIGFNKPASLYILIFLTILIMKEEPKEVSSNRKDTVNTEKRNDHDLTLQESLQTDTKVEKSNSTREKEKKRPQKPESSKVGERASKLQGQRAPTKNTEKANAPVSTKTKQKKTSSASSAKRPSTKQTMRSVIGGPGHPPCPSKDSEREVEIRLLQVECDELRNRLGCLKEGLMGQKPSDVEQLLRQSQKELLWLQRQLSFISNGGPACILSPNKFRNDLQCLPPSVQHRSYSHIQFLEEKSRPFKSDVTSVSPEKLHWNFLEDELKDVVQDKSRLSLQYASLSHRALLYDQVKSDYEQLRETLVIVTRERDLAVKEKYQLQAKLENLEQVLKHMREAAERRQQLELEHEQALAVLNAKQQEIDLLQKAQVEAKIEHEGAVQLLENTLDSMQAKVRELEEKCRTQSEQFNLLSRELEKFRQQAGKIDLLSGNAGGVLDFPGSPNKTLTQFINGIATSISKGNESPTGSRSVISEYIRPLQITGDKPEQLCVKPTFLSRSRSGSPRRGFECNMDKEQNTNTSKQRYSGKVHLCIARYSYNPFDGPNENPEAELPLVAGKYLYVYGDMDEDGFYEGELLDGQRGLVPSNFVDFVQNDEFHMSSTLASEQEENILNHSAPLLQSELKLEITPSIHMESSVLNNGTGTTMDVNIDEIGEDIVPYPRKITLIKQLAKSVIVGWEPPLVPPGWGTIHSYNVLIGKEIRATLNFGSRTKLLLEKLDLATVTYRLSIQTVTDRGNSDELQCSLLVGKDVIVAPTHLKVDNITPMSAELIWLPSNSNYSHVIFLNDEEYDIVKAASYRYHFFNLKPNMTYKVKLLAKPHQMPWQLPLEQRERKEAYTEFTTLPSGPPIPPDNVIVHQGPTPVTLLVTWKPPVLSPTGTSNGAHVTGFSVYARGQKVAEVVFPAAENIVVDLLKLLNLDAKEVTVRTLSAQGESEDSISALIPPDLMVPPIQHPRTMPKCKPLATAGVPDTKDDHVCPHRKVDESWEHTRTASPVHGHTLEPPTSNFHSPVHGRRSPSPQRILPQPQGAPVSNTMAKAMAREAAQRVAESTRNEKRSLFSERSNSVHYANSDEEEDGYDSPHIKRKGASVDEFLKGSELGKQSHYCPGEDYHTESSRGSDLSDILEEDEEELYSEMQLEDGGRRRVSITSHNTLKCSKTSTTDPALKEQLDYSPQHHHSKKLFSIPEVAEEEGGEHSELLHRGCSIGITYKTRGALASVNRIPRAGSREGRHQSPWHLSKARFNGTPTYSEDFTTEGSKLGSLSRSPDSGLDCGSEEEEARCNYRKATVARNAAQENPQNPPCPRDLKQMLTRRKTLTRQSSVEEDFGDMSAGFVDNKSNIKHQPEMHEQQPCIRDLNNISARKTDFYQKDHRDAVLRPPHRDTENSLLLGNHPTLSRTDHQTRRFSHGSAAPQRPRPMMVPSIEITMDSNSEGGRSRSGSEGNISPVKEEAYYRSLGGHRKWSLQPTRVSDDRYDSYGSREQLSMYEESETDGGMEDFPARIFVALFDYDPRTMSPNPDAAEEELPFKEGQVIKVYGDKDSDGFYRGETCERAGFIPCNMVSEIQVDDEEMMEQLFKQGFLPLNTPVEKIVNCERFKESSRSVHRRSRKSKRERNRRSGRQHSVTTRRMVALYDYDPRESSPNVDVEAELTFCTGDILNVFGEIDEDGFYYGELNGHKGLVPSNFLEEVPDDVEVYLSDTPSRYPQDTPMRTKVKRKKSVHFTP

>XP_031752590.1_Rimbp3_Xenopus_tropicalis
MSKENQNYSSFSPEKSDSLPLEESHRELERLKRDLENEKLKTQDAHKKCSMELRRYKEASEKEKNKLANDLKSKWEQQNARELQQLKDSIMREREIEIKQLLRSKKEELKEMHALLQKERDVAVRQARELQKQLTEELLNKGYARKASNTKKKEANFESVECRCKLQDVLSKLRWECDGEQAASIRHLKMELQLERNFFSKYILENFRINISALPQVKTKPFESGERKYGRYSLGSHSLRPQHQDLLPSKLQSPDNTAPVVSGIKYLEWASPETDSTCSSFKRESKDGDLSIPSRLVSCRDDSPSNKQFASEDEVILWTFPYNYSKQSFENTDEQDPSASSCTSGIEANDLRQLVNVLNHSQPNSATQKSINTLQERQNERDGSQLKQEDLLSELKVLEQRCNTLKEENISLRKNCFPETEEKVKRLKRKNAELAVIAKRLEERAQKLQEANLKMVNTPMHLKGPSLEICKKAFARQRAKDMAEQACVLLAKDKQIALLKHECLELQAKLSLGKECSSLFKLSDFDRLLRESQKEVLRLQRQIAIKYLKESLHVSKSDSQSYSSDSALVDPCFQSDKVKESPDKTKVASSGDGIKELELKKKRKECEILEQEVKKKQKRCEDLETKLHEVQTENARLVEENSQLSSKVKWAGKVETENADLKGHLAEVTGQRDSALKESHQLQSKLDNLEQVLKHMRDVAERRQQLEKDHEDALFALQKRQEEVKRLNEAQVEAKKEHEEATKLLEHTLDSLQAKVKNLEEKCRSQTEQFSLLSQELERFRLQTGDIGLLTSTLVTTDLPPPQCCSTPGVPQVKQDFTDEFLSWEIISLVDFSVGSNFSFVYVQSSLEDNIEPVNEEKIKTGECDKERPIPQPLDSSCENRKAEAHNHAVAKEKQKLEAPQSSSKSESVHESPKSCPTPEVDTASEMEDLDADSISLHPEPESRFPAKLHVYLARYSYNPFDGPNENPEAELPLTAGEYIYIYGDMDDDGFYEGELMDGRRGLVPSNFVERVSDDDLIAFQPTEINELSQSSGQDISFLSGSSNERSEDGSSLSPLPCETQATSEGASDILAVPYPRKLAIIKQLARSIVVGWEPPLVTAGTRNIQSYNIYIDNELRQNVQCGGQTKALIEKLELKTRTYRISVQSVTEDGCSDRMRCTLLVGHGYSLAPTQLRVRSLSATCAEITWQPCNSNYSHALYMNDERCGLAKAGTYWYSFSSLRPSTLYNVKVEAHPQRIPWELPLERREQKATVIQLTTPSAGPPDAPLDVQVELGPTPGVLLISWLPVTIDAAGSSNGVRVTGYAVYADGQKVLEVTSPTAGSVLVGMSHLQLLQVSKEISIRTMSPSGESVDSVPAKIPSALLNNPDCSSLINPFSNSLTSEPAMEKSLDACFEKFPSKPLSSSSPYSPPATLDACTKAKFSIHTSCSRGKSTDSLPVRISPLLLLSPLSTSSGYCQGSSRSDCLEPVVSQDGTHENAPPALPQTASIAVSGSVQPLDSASDSVEVSKISLQEKESTFIQESVELSNTKYSDMKAVTSSQPSSLEIGKTWNDSLTERSTASKEDCSSPETEHLEEENKRRCNREISIEDFLEEGPEKTANNYTNEGLEEEASLPEPIVSNLEHSPSSTLSDIMEEEEGENPEEEDSPKINKKRQIGAKARCENLSKLDCCETDSDEEILERMLALPLQKHCSKKLFSIPEVTEEEDEEEVYYKAPLAKTTMHSNDLTSEHCGKGSLLNNKSSCVLEDCALENSALLSQDWDLKPNVLISQHQHENTKTPLFGSSTCNPKRSYCWTDRANSCPESNRKRQGDAREQCSRMVANSSQTVFFNPRSHNQKEQGLHTAAKNTPQVNQKNGKSNPQKCFQSPQYSDYSDVNIKRASSYGSPGGLEIDIEYDTEDEEDLSSLKCSNHSRPNIWEDSSQTERDGWSDCSSQSEPIRHTKKRRALKKQVNVQDNSAEITLGHNIQGSRQGSRNDDLSSRLGSNTIVHTSGRDGAGKDGWNGNTPSSLPDYQEAPSPGKATGTSQLTSGSESEAAYYISPEYHQEVIPHKEQSPLKPQKLETARIFVALFDYDPVIMSPNPDAYEEEVPFKEGQILQIFGDKDADGFYHGECAGKTGYIPCNMVSELHIQNEDMGAELLKRGWVTSPTILNDLVDIVPVPDVTDVPEKSRKIQHDLSVPKKMVAIFDYNPRENSPNMDVEAELNFTAGDLITVFGPMDEDGFYYGELNGLRGLVPSNFLESAQPQVEESDAQMALHARDNTERLRRRSK

>XP_028565158.1_Rimbp2_Podarcis_muralis
MREAAERRQQLELEHEQALAVLNAKQQEIEFLQKAQVEAKKEHEGAVQLLEAKVRELEEKCRTQGEQFNLLSKELERFRQQAGKIDLLTSNSLASTDIPGSPSKSLSQFMNGIATSLGKGHESSSGGHCVISEFIRPLQLSGDKPEQLSIKPTFLSRSRSGSPRCRFESDMDNERNSNTSKQRYSGKVHLCIARYSYNPFDGPNENPEAELPLTAGKYLYVYGDMDEDGFYEGELLDGQRGLVPSNFVDFVQDNESRLLSGVGSEQDQNYINHTGHMLEGDGLLEINPPSHLEPGVVNNSAGTLDVNIDEIGEDIVPYPRKITLIKQLAKSVIVGWEPPVVPPGWGTIHSYNVLVDKEIRMSVSLGSRTKALIEKLNIATCTYRISIQSITSRGNSDELQCTLLVGKDVIVAPSHLKVDNITQISAELTWLPTNSNYSHVIFLNEEEFDIVKAARYKYQFFNLKPNMAYKVKVLAKPHQMPWQLPLEQREKKEAFVEFSTLPAGPPAPPQDIRIQAGPTPGTILVSWKPPILTATGTSNGANVTGYGVYVKGQRVAEVIFPMAENTVVELMRIRSLEAREVLVRTLSVQGESVDSLGSAIPPDLLVPPTPHPRPAPKSKPLPSAGIPDTKDEHLCPHVKRDESWEQGRVASPIHGHTLEPPNFHSPLQGRRSPSPNRILPQPQGAPVPNTVAKAMAREAAQRVAAESSRLERRSVFSERSGAAHYANSDEEEDGYDSPRVKRRGASVDDFLKGSELGKQPHYCHGEEYHTESSRGSDLSDIMEEDEEELYSEMQMEDGGRRRVSITSHNTLKLLSNPSSSGRPDRMEHRGQIISHRSSGGPQRSRPMLVPSIDGYCSRERLSPEIYEESETDPGAEEVSTRIFVALFDYDPLTMSPNPDAAEEELPFKEGQIIKVYGDKDVDGFYRGETCARLGLIPCNMVSEIQADDEAMMEQLLKQGFLPLNTPVEKIERNRRSGRQPAASTRRMVALYDYDPRESSPNVDVEAELTFCTGDIITVIGEIDEDGFYYGELNGQKGLVPSNFLEEVPDDVDVYLSDAPARYTQDTPIRTKAKRKKSVHFTP

>XP_028564044.1_Rimbp3A_Podarcis_muralis
MKRREDPSAESQQGAMPGSGGAGRGEGVRAALQEEEEDEEVPSWGSSEQAPPESAALGHCQVPASPQYGVSYRCLLRQNQVLLTALEELQSRCAALKKENSLLHKSCFPETQEKVRHLKRKNAELAVIAKRLEERARKLQEANLKVVNTPVAVKGSCAGLCKKALARQRAMDLREQASVLLAKDKQINALQQECQDLQAKITSGKEASSPCLPLLDFRHLLQESQKEVLRLQRQIALKNFKASLGSHSQGSGDASLASVMGMGSPAPALPAYSNGFSPSRVSRQRNVLSSAVEAVRKRGPRAHPLAQVHDGYETLPVKKGVATSPETKRQIQQLESELRRKRKQCENLEHEVRKKHKRCAELEIQLQEVQSNNVRLCEENTLLHGQLEWTEKVESENADLRLQVAVVTEERDSALQKTQELQNRLESLGQALKHMRDVAERRQQLEQEHERALQALQKKQEEVRQLQQAQAEARKEHEGAVQLLENSLDCMQARVRELEEQCHSHTEQFNFLSQELKQFRLQTEKISLPPSSQVTSEVTFTTCQTSLQLLEGLKEKDPETATISPRCSQKAQDGGLEGISRLAEPVVPAVVRSPGANTPPLASKKMVRKLESQSSSSRSESMQNSPKSCPTPEVDTASEMEELDIDTISLIPEPENQGPVKLRVFLARYSYNPFAGPNENPEAELPLTAGEYIYVYGEMDEDGFFEGELMDGRRGLVPSNFVERVSDEDLVTFLPQELHDLSQSSPLERSSLSTSLSSAERSDCSTEELSASTAPSRLEEDEGATPTERASLVVPYPRKVTLIKQFGSSLLVGWEPPLPTPGSSEIQSYNLYVDSELRQTVKAGSQTKAVVERLDLKTRTYRLSVQSVSEAGSSDRLRCTFLAGGGFAVAPTQLRVRSVAATSAQISWVPSNSNFPHTVYLNGEEHEAAKAGVYWYTFRNLNPSTSYVATVEVQPQQQALGEPAPEKQDQPLSAEIQFTTASAGSPDAPLDVRVEAGPSPGILVISWLPVTIDAEGSSNGVRVTGYAVYADGQKVMEVTSPTAGSVLAEISQLQILQVCQEVSVRTVSLYGESVDSVPAQIPLALLGDATSCSSPLEFGGPAVVQLPGREGRDVLTSQTSQACGTEDTPAAAATDSFAKSTSQPSVSRKKSGSALLAETSPKGSTSPTGAALTHVPQGSPPEMGPLPRGEGNAFAPVTEGNPAMLRKESEEGDQPLLVSRAQEAASRGEACSADLGAKEPPPERGAESDPSCLGAKLLPPSRSSLQGEERSADSGQSERRAPESVAGSSGRLKLLKEIPRDDSLLAPRVRREGEKRSDAGNRPVTLLTDHSRGSDLSDIMEEEEEEEEEASQPSGKAGESKWAPSECPGRENGEKLDLGDTDSDEEILERILEMPLQKNCSKALFSIPEVTEEEEEEEDWDHGLNRPVSPPLARKSSDGFRDRSPYKRTEAPPLPVDAPPKRNQVPSEEEVLLDVPGKFRREGVSEMPAYPGNWEWDCPEIAVERKSSQWGRPSRCREKGLAPSQGNRKRKVDIQERPTRSMLSSSHQGGGGLYRARSLKENLDVITSLGVEDKSDLCSWARQRPRQRRTVPLEAAGEEDGPGSLSRCLSPESLEINVEYDSDEDMTITSTPASQLSLDGRADGSPTDCEEGWSDSSSRSGSVQSSGPRELKRCSSWEEESGEWSTSPSRSPGRLCWRRRASAGASEERSRSLERNPSLWRGGLERPWKDVLPSSHPRVSGNGNLELLNSTSWQVPTRRGRRPRRRSQDVAEPPDTNSDSWRSPSPEPMDSGGSARLFVALFDYDPPSMSPNPDAAEEELPFQEGQILKVYGHKDADGFYRGKCGGRTGYVPCNMVSEVQVDSEATRKQLLEEGRIPTDMLVESLDNGVFSPPPRRLTVRPPKPRRSKKVEQEKQEEKNPCFDAHKGQDLSSEDDAPRTMVAIFDYNPKENSPNLDMEAELRFCAGDIVTVFSSMDDDGFYYGEVNGQKGLAPSNFLEAMSLDGELPAEPNLGRQRMRKRRVQ

>XP_028566166.1_Rimbp3B_Podarcis_muralis
MTKDSPSGGGGGPALSARHSPRKAASQALGGAPPAALGSGGGVSSGAPIGPPPPPLPPPAAGPPPAFHEDHRRELESLRAELEAERLRSQECRRRFALESRELREAAERERQLLADQLRSKWEQQRARELHQLREAGARQRETEIRQLLRWKEAELREAQELLQRERDAAMRQARDLQRQLAEELVSRSSRAGGGGGSSAGLNGECRAKLQEVLGKLRWEVDGDQAARIRHLKAELELERSLFLKYILERFEGEHSPLASSHKVRPPPTTLTSHRLGKSRPRSLESLVVASCAPDSGTASKSRSLHSNLSRCEPHPHHALLEGGGQAGGGCAPQLEPQKAAATAASLGKDKAPLEEGAKEEGSADAPPEGKTCGSGSAGEGAPPPAGLQSQQQDWLSGGGYDQLVKQNTDLLDALGALEQRCTHLKEENALLRKSSFPEMQDKVKRLKRKNTELAAIAKRLEERAKKLQESGLKVGGTPIALALSCPDTDLYKSSFARQRVKDLSEQANVLLAKDQQLEALQKECWELQAKLSSGTENACFLNICEFDRLLRESQREVLRLQRQIMLRNIRESFQLSKMASSAPSSPVIIPEASAVGACLKGLPLPKEMPETLDTLVKDVQPETPALGNSAKDDESSTLTLGSDAEHSLQTLKRELAEKAQECKNLQCEVEAKQKRCDYLELQINAALSEKAKVAEENSQLHEKNKQMEKIQSENIEIKVKLVQATDDYNSAVQLTNGLEIKVESLEQVIKNMKETAEGWQQLESEHEKTLLVLQKKEGEIQQLHQMQTEIKREHEEAVQLLEAQVKELENQYHSQTKHFNLLTEELEQVKTSGLLESELSHATCNSQAIICPGKWEQCTGHSHHCNKSISDEDSASVSSSGLPKKPKALESQSNSSASESIQNSSKSCLNPEEDTAGETEDLETDKVSISQQLENQGPSKLSVFLARYSYDPFHGPNKNPEAELPLTAGEYVYIYGEMDEDGFYEGELMDGRRGLIPSNLVEEVSGNDLISFAPSEPNDVSYHSYRETSFPCQSASSEDKSDSLDEDMCVNLLSNRLGGELCDDQAAVLCPQNLTLIKQFARSILIGWDPPHMLDSQGKVYSYNIYVNTDLCHSVKYGSQMKAVIENLDLELRSYRISVQSVTDKGNSDKMQCTFLVGNSFHIAPALLELWSITATSAKITWLPSNSNYTHAVYLNEMEYDVTKAGVYWYTFKNLSPSTQYTVKVETLPPKEVLMFPQGDLEQKSAAIMFTTPPAGPPHAPLDVQVQPSSSAEFLIVSWLPVTIDAAGSSNGVKVTGYAIYINGQKVTEVASPTAGSISLAMSQLNMFQGSWKVSVRTVSPFGESEDSVPALIPSAHLEIPNSLMSKFFSPSQASEMTFKEFLEFEDGHISATTSMSSSVFSHMCLAGADTDFTIHFMSDYKEEAVSVPVNVSQNHMTSSALTTSHDTRNKDKGDSILHTSVRKHSSEHVFPTSKYEGPASSALPVFSGDTGREISEDHPLTKTTVGKNQPENSKIKVYTVAQHTKTKDPSFQCHIDIMGATTVSSTEFELEKGNCRGAGMHNFCLQEKPGHLSEKNHRKNVKQLCKELSNLSVSDAEMKEEQISRTKSWKTPLGDHNHISDLSDIEEEENQLYRINISGQEDPKPQETPVSLAELAKDKIMSMSPRNDQTVPNSGPQSSFVSGERVNDDPTRLFVALFDYDPITMSPNSDAAEEELSFKEGQILKVIGHQDADGFYRGECEGKKGYIPCNLVSEMYIESKEVKEHLLKSSYSKDENL
