# Supplementary material for: Rimbp, a New Marker for the Nervous System of the Tunicate Ciona robusta
Source: Genes (Basel). 2020 Aug 27;11(9):1006. doi: 10.3390/genes11091006 (PMC7565545; doi:10.3390/genes11091006)
Supplement: Supplementary file 1 [file genes-11-01006-s001.zip › Coppola et al. Table S1.txt]

>XP_003384147.2_Rimbp_Amphimedon_queenslandica
MATNMDMSTRLFQASLCQSRSLVDNLEPATARLVADLQKQIDKLKGDIEIERNRCRSMARDHLVELKRLREEQEYRLEASLEAQGQRKQSEKIMELKKLEETLRREKEVAIRSLTREKGDELRAMEKKLAAEYEEKLRYAVEQERRQAFNEAQAQLPDEGELIARETKLAKEVFSLGGENMKLEDQVRHLSVENKSQIDMIRRMKKEHEAEIDSLLRKNKSEAARDSARLRLGEQIIQEREAEYMEMCQRAEAAENESAELQKELLVLRAMTDSTGDKVKKDNSPQTARRSGSLLKQVEELEYSVRKLEDDKSVLKQENASLRKRLSQEAEGKGLKETDDKMKRLRKRNADLVTLTKTLEERCKVLKMENTKMQEKQVLNNSDIEQQIRKTLSRQHAKDISDYTRKIASRDREIVELKRKLSKYEVTGGVARSEHSSETAKKMKTISLEKLKAEKLIAKLYSHLPADADVQLSIKEFSSEAVTIEQLAEENISLHKQLSLMNDEIDGGRVSERRGLHKVGSVGSITPSTTNTDIEAVRELREENYKLNQRIDELAKSEREKEDLNNQLVDVQLAATSYEKKLKILEEDLEQARCVSQDYERAQEHCSELEEEISRARGLLNDKDRTICQFELELQTHRDQLKEKDEEIASLKDRVQLLKSEVSKSEELVLELQGAVDLLSQAPDTNNTYIQTSPLFSPQRYQKSSQTSPASVRVTTIIEENTPSNQQESSPSNQQGSAPGNQQENVPSNTAPSNQQVVYDLHSELAEVGVSVSDSYDSQMDTSNENLTNQISSDSTTQDNSLFEVGVVNSDKVTPTFDVSSEAVSLYIVCDDYHPLTMSPNPDSERELSLRKGDYVYVDGSIDEVGFYTGYNPQGRKGLIPSNYVKKLTNDNFKSSAVVHSQVPFTLPPPLNLEMVQQSVQDDSYSVTIKWDHPKLLPLASYRVYVNSQLRTTVSNNSNSTVSNNSNSTVSNNSNSTVSNNGNTTAVSLTNVPRHEFVYISVRTCMNDLESPDPQKMIEINPQLPEVPIQLKVQLVSPLLYRLSWKLCRFPAPTLNYELFINESVLLKKVSSESLVLDDDGEYFMSLGPEDVQSMDTSAPYTMSLRVTDGPTVSPYSASLPLPSELILLIKEHQETTSSSTSEVVGAYNEVGVASSSITSNSESSLPEIIQVSVGSLYRALYSYDPSVSSPNGEGAGDELTFYENNIIKALGELDEDGFFLGSCNGAEGLVPKNMVQLITHETDGSSDYDHSVSNGNYSVHLVKALYDYEPKTQSPNEEYQEELSFTSGDYITVYGEPVDGFYEGELNGLKGYVPKSFVEPVSNSFLLKSLSGSSLQNQTEQTDNIES

>ML004920a-PA_Rimbp_Mnemiopsis_leidyi
MDNSNSSYEKELETSKESLNSSRLKYNELNEKHMNVNQKCDDLTKKVRQLEFEVESKTNEIRDIREQCNELDKTVKQRNLEVERLIKKTEDLDKELSVRRNATDVNGELSELLLNKDNHIQEIELKLQKSAGDVSTAKSEVTELKKQLGALEEMRRKQTQEIKKLQNEAERENKRDRELLHEKNNNLNKEITRLTMLLSQNNSQAKDGQVDESVLDRIRVMEAELDDVSKKYKKSTSVLEEKQEELKVQKDEIKLLRMTVESYDSKVNEQTDLINKLEKELTNVKEKVPSIMLGDDDVNNALRTIDEANNSTNLQRTATAESEARYYVALSDYQAPPGTEQISVKEGDIVIVLSEEKSGFYMAEVEGKKGLVPVGHVGEYNPKHPGSALPLEAYKLNAISDDDLEGNLSPPVAPSAAWLPNSSICLTWEPPALLDGKNRGIAVAGYKVYVSGKEKTIVFGCESREIVLENMSTTSLGDIQIVTIGADNQESNPVPVTLPKPPEKAEILKAVHDSPNEFPELELGFLEGDLIRKVGDTMPDGFFKGELYGKTGLVPSNFVQLILEQDGSLGETGEDVSASGSYPQKFIALYDYDPMTQSPNDNPETELAFCEGEIIDVTGPMDEDQYYPAEVGGRYGLVPSNFVESLKENSRSKDHDGTLAREDSTEATIATLLAQAAENVSQKDPLRKNVPSSAELDVRNTMSVSGSKASLTESNSKKKKKSRLNILKKLKKSREDVSKGEG

>XP_013413977.1_Rimbp_Lingula_anatina
MDRTFSGDSTEDLTAKKLPFTSTPISGKHSGVKGGYGEGDVEYHNSDDRDRSQHRKMKDLTSQNQKLEESISLLRAENEVLKKSQDQSPAEEKIKKLKKRNAELAAIARRLEEKAKQLQQENLKKSKDSGNGSQDVDHVKRVFARQRAKDLAEHAKVMLAKDKEVETLRKKCQDLADQLSNSITNAGNSGVFEDREELETIIKQAARERLLLERQVAMQSKQGSRSPSRNSDLNRSNVVALEEENQSLRREIELAEVATRDLEKLEIEVTQRRIESESLYKKLEEKNGNVSKLEDELRVTIQKNNQLSQEVLDLETKLQQLEEKLTEAQNAEADNSHLLALEETNKALRRELEKSELEQSKLQESFEENTHALHERLEKLEKDYHHKCKESEESVKRAQEEVEATHRAERERDRLRSELNIKISEFEDVKSLLKEQQGKSLELQGELETQILKNTELTKQTTELYQKLQDFEKITEECQTLRASVEVKNSECKAAKEEISTLQKRISELEPLEQLMQAAKEKQKELDAAHKEALNKLQEKEQLATSLQKEKDEASKESQNIIESLQGKIEALEKQCELQSAQHNDLLKELSMLKLQAEAVAKTTKVSAEVQVDLETSPPSAGKLAPQKPPRKKKIAMKRDLIDELEGSSWEHILIADETDKSVSVRREVNDLEDNELADIAEKIKVLALSDSEEEMHEEEEEEEKTKIQEHSKMKDHTEDSKEKAELQEIEKILKAAEPTSEADNPSLRIPNLLKKTGVQVFVAKYSYDPVKYSPNENPEAELALNAGDYVYVSGGVDEDGFYDGELMDGRRGLVPSNFVEKVTDDELEALHTALMAGTSDQDSSFDNSLQQELDFNSSDESEKISMETDLPEDIHALRNVCDLPDSDLEDIEEVDEENLTQTDKSDLTNLSGGSGERRMGVPAPRKLTLERQLSNSIVVGWSPPDHIKHTDIQAYHVYVDGHFKTSIKGTEKTKALVEGVQANKPHRICVRTVMARGQSKDQECTIMIGKEMYDYEGKDSTILQLIKNVVFVPRSMENAALAPTELKVSATTATSAILSWYPGNSNYQHVIYLNDKEVRTVKPGVYKQTLTGLTPSTQYTAMVQAKSIKSTYEDEKNKKKQSSMSSSITFHTQAGGIPDPPLDVQVDSKLQSGSLVVTWLPVTINPSGTSNGALVTGYAVFVDGKKIKDIDGPTVDQVTISSVELSTAGQQPKLLTMRTKSHAQMSGDSVAVSLPTGQLEKQVKVASAKTIAAEAAQKVAEKKKAEGGMYAGASDSDEGSSDDINKELYKPTTLTAIKPTHKPAVLEGSDEDAGKTDNKKPIPTVLFRAIEDSSQSELSDITEEEEGAFEEADEEEEASDSFLDIEFPGLGDSQKAPLPAPLLVKGATSDKEDRKKHHGQMVISPGPKPTFGVIHLTDDQPPFHTSTPKHSRDRDRHTKTPAETTGRKDKEVHSEFSTSPLAQALDKEHKSGQKHRHGSLSRESSIDQEETKGRERSGSKSKKDKSDGEITPRTTKDKERDQTKVTPRGSRHGEQREHKGEHKDKHLREKGVSKDKSDQSPKKKEGHKTKEKEEHTPREKGEKCKGHKAICQRQESPIHKHKEGHSPRKKEGLKEKKEHHVPSEGGEHKHVDKKDHDTSTGKDKHHRSDHTHRDVTGRTLQEKRSTSADAQPAKEDSLGVGDIGVSISPGEVRGSSRSTDGSFSRTPHQFSVPSIEITKDSGSSEEEGNYSDDEFESYSSDNVSSGHSPRYGYSPSIQGKAQPKGTQHQHKPGSDTKYGPGMDKRDGYRERKEEPINTQSLDQELASSLKRAKEKEKPTSGTGVHKGEERTGMDSSKEKRKSSASENLSRSSIRDDIPESELIDYEDDGEGESLEENAEEMIPEGPVRLFIALFDYDPEVMSPNPGAAAEELPFKEGQLIKVYGEADEDGFFHGESGGRFGYVPGNMVSEISLEDQDVADGLLEQSMSHKQDSNQLPGGREQAYDVTPDEKHDSNGYLIFPKQGPARKMIALYDYDPEELSPNVDADEVELAFSAGQIILVYGEMDEDGFFLGELNGRQGLVPSNFLEDLREDEGEEIGTPVVQNSGSALEDGTPKKDKKEKSGSPQKDGKKDKDVSSPIATGDESKEKKKKGFFSKGKSIFKKLKR

>EKC34877_Rimbp_Crassostrea_gigas
MEIHNRRPYSRLSLKDEFDFDINDISRASTPTSTMSSKSEGRRREKSHRSHSIDDYKRKIARLKSELEAEKARTKQLYRDKSSEIKSLQEAYKKEKEKEISNLERKLSQEKQKEIEILQENITKKKDKELQEVLRYKEEEVKKLRDKFDEEKAKALQTVVESEKKQYEENADKMAKEMEKLKAEKEKIEKDFKKKCEDQAKKEKEFSEVKEGYDAELRKILSESKKFAFGNLQKLKKAEKALSEGIISEDEVLSITESLSLRGTPFSEVSSRTPSRPLAQRTEEDLEIEKYLASATPSPHPGSTPLRKSTSGFTPVGKSTPGSTPLGKSTPGFTPVGKSTSGSTPLGKSTPGSTPLGKTFTLDGKSPFRYISVQENAEEDQSKEKHKNTVTFQKPKKTLLPVKNRRSSEEKDRHLQKRIAELQAQTQRLERKIGLLKTENDSLRHEILNEKKRQKDDQKPLEEKIKTLKKRNAELAAIARRLEEKAKHLQQENMKKVKEEMSPPESDHMKKLFARQRAKDLADHAKAMLAKDREIEELRKKCQELADTLSNADFLGPENVQMYEEKEELVTIIKQAAKERLQMEKQLAKIRPNPSRFSSAVQADLKKLKELETTNETLQKELSKLEKAREDTEKLEIELTQKKIECETLAEEIKKEKQRNKELESDLQESAAENTRLTVQVSDLQHRLQDLEQVSEECNILRLNLSEAQHECDQAKQERTALHVKVGSLEETIKSLKDSADRLKDLENEHQSTLQQLQNKQSQLHSLQQAQQDAKEEYDKALYSLKSRVSELQQNCQQQEDRHRELTQELQTLRSAASKNNFKHPSNHSPSHHRDLANHSPSHHRDLANHSPSHHRDLANRSPSHPANHSLSHHKESSNQKSLPTSHSFPVEENFHQSNAGQLTESSRFPGSENVQVDSTKSLDTDRGEDSGMESQKEQKMKISAIDESRHSILAKKGPIQVFQAKYSYDPFQHSPNENPDAELPINAGDYVLVYGEMDEDGFFDGELLDGRRGLVPSNFIEKVADEDLSEFHAAMSDANHHDDDSIIGNSIQQDLDYDSSEEMGGKDTKQKTLEMKSTPDKLSPLINQNNSRSNSRPASDHSSDIDDLDLLDSSKVLTSVKIQSQPVDTLLPCPRELTLERQLTNSIVISWKPPLNHAQLDVKSYHVYADGVFKSLVRKNERTKALLENMDSKEVHRVSVRCNSNLGQSADSQCTMLVGKDAVPAPSDLKVSEITSNSAQISWLPGNSNYSHTLSVNGQDVQVVKPGLCVHTLTGLAPATEHKVTVTADSLSNNRQEKLSAFVIFKTPSGGVPEPPLNVQVEAGPQEGTLLLTWIPVTIDSSGFSNGAVVTGYVVFADGRRVKEAQGPTNDHIILSADDFQGFIPKQLLVRTVTADKTESSNSDSIKLPQALIQEITDGAAKNVTKDSPVKQPVKNSMPLNSIVPDISEGDEDIDAVINRIAAEAERNMSPVLDNIEYGDDFIEGSSTSELSDIPEEVEEEVLEEATDQGPPPSKLSPQLLNGHTPLSKNTGAKSHTTSTPHKSNETSPKPRSSPRIPAIEITRDSGSERGNSVDISEEELDVSKSPVKHKRTDHHSSKGHSRNISPVSPGASVSPSEEIVANGRHSRHSRENSPQRDGHVTSELQYKNEKNTSNHVLPPDPRRRLYPESHASNKNETSPPHDQRPVKPQRRSPRHGGSPRNSPHRVSPQPDSSPHRDLADSKTYSDSNANDVSLASTVSDGRLDNSGVHHVPQLDLSDCDDSGDVDSISGEINPPIEDNRIRLFVALFDYDPESMSPNVECLDEELPFKEGQIIKIYGDKDADGFYRGECNGRVGFVPCNMVSEVQVEDTELAEQLLKESQTGFNPSMQLSTDNYMKPADLGSRVSPAKVSTVTSSAQMRKMVALYDYDPQELSPNVDAEVELAFRSGDTITIYGDMDDDGFFMGEFNGRRGLVPSNFLQEAPLSDDEVLESASVISPARSGESLSNLSRNSDLTADKTQKMGPGSQLDQQLSHDSMNSVANQSHLYSTLQPTSPEDAKQKKKSSSILSKGKNIFKKLTR

>XP_006811794.1_Rimbp_Saccoglossus_kowalevskii
MRVKLKDGTSGGAQDIDHYKKVFARQRAKDLADNAQKILAKDKEVNQLRKELEKLKHKQLDPSLENSNLFGEKDELQRIVKENAKEQLRLQRQISTSIGDRRSADLNSVTLQEYRALEETNQVLQEQLRNLKLDKEEKEKLEVDLASKRIECNNLQAESERRQQQCSEFATELQNAIQQNTVLTRKNTELQQEISHLDKINEDRRRLQEQVIEIEVKNQTLSNDRDNLKDTVDKLEAAIKHMQDAAEKRKQLEAEYQEARNSLQSKQDEIRQLQQEQEAAKKTHRHAVDQLEHKVQELERKCGEQTETFSKLSQELSSLRHDATSRRAGSPKVEIAIQTSPESLSDEGFGDNGSMTPRKQDEKRKASSVSASLAAEGVLDDVSRDDSASVRSHRSAKDDSRSSKSKPTKELENGKADDSGSEADDIIEEISEKIDMNVLRHTVIPKREKLAVFIARYSYDPLLYSPNENPEAELALNAGEYIYVYGDMDEDGFYEGELMDGRRGLVPSNFIERVADEDDVTMITEDEDMPEFLQDTDGEGDNLDLEIDSSDEDDALLLQKHTFTNEFQQPHYRRAGDHTVSDLEDIPEVEEDNLSLSDSKHSCLVNTDSLTSISEIDDFSSGEIPAPKKLELERQMSDSIILQWIAPDTIALKDIKEFRVFVDSQLKASIRGDAKTRALIDRVNPSESHRISVRTVTHRGQSHDAACTITIGKESTAAPSNLKAANVAPTSAEIMWLPGNSNLAHVISVNNLEVRTVKPGIYKYVLTGLSPSSVYRVNVRAKGRKLSWDDNRNKRGISTEIEFKTIPGGLPDPPLDVQVEDGPYSGSLLVTWLPVTITISGTSNGAMVTGYAVYVDEQELGITDSPTADRLVVNTSKIKSTPFRYLTVRTLSSNGPSADSRGLRIPKEMVRVKKPETLPDGSRPGGGMYENVSPDDSTSTLSEEIVETFRKDSMSPVSANLEDRLDQVPIDDIALIKKPEIRPSFREELHSEDSSDRSELSDIAEEVEEELTDTDDMAANNNNEFKGMQPKNVKSNHELEFDTDPEMEQFSREDLTVPIPVIRQQTDYDRETEQSPDHHVQEPVPLKPKPITVPQIGVAEITKDSNSEGLGTGSTISDHYGSDQEFDSHGQQRYSPGKEKNYRQDQYNNRYERYQERKETYGSPVEQERRNHNYRDSLSPNDIEGESTGSEPPEELYDDSTVRYFVALFTYDPSIMSPNEDAIDEELPFTEGQLIKVYGDKDSDGFFHGEANGRTGFVPCNMVVEAQLDEKSAEERFVRESLGNSPRSRSPRSATISPSSSNSVSYSPRGEVQKSANGKAHIPVEGPIHLRKMVALFDYDPRQASPNVDSDVELAFKTGDIILVDGEMDDDGFFLAEIRGERGLVPSNFLEEVPLTPSPVPSPTPSRNSNDKTSAMSNKNSSTTKSLDKEKAKATDIESSKPVANNTNTIDKKKNKGIFSKGKALFKKFGTSDNATGKSKR

>XP_011676203.1_Rimbpa_Strongylocentrotus_purpuratus
MNGSRMNGSKMNGTNGINGMNGYKHSVHGNGISNGYSGDLQRTLSTGSGILKLKALEDANSALKDELQKVQEDSKSTTQRLEVEVSQQRKSFEALERDLSEERQKSNQLALDLQQAVNQNAFLTKQLGDLHRKLSLLDQVLEECRQLREDFTDQRQILHSTIAERDWLRDSVIKLNSDIALMQASEEKRKQLERDYEEALRDLQERQSEIRMMQMAQDEVMTQNRDVVSRLEHKVQNLEKQWTETRQNSGRNAAELSGLRQQTHSQLQTLVSSGSRSTTGQNPGPATVRSKEMEKEDWKRIGEEAIVTRAPSQVTAEASGPKPKSQDAADLSQGSESTQRSAARNGQTDSISEPGDLLDELSDKIDQVLLNKLHHASVSSGPISKLAVFIARYNYEPSADSPNDNFDSELPLTAGDYIYVYGDPDEDGFFEGELMDGRRGLVPCNFIERIAEENLPDFMQYNGSQGDEDPLSDLDFNSEDADARHSNMNHFSGDLAFARAQSDHPSDLEDIPEVDEDDDNHHSNAAGRRGDDGSLASFSDFGSDVSYVVPCPRKLSLDRQLKHSVIMSWVAPDTVTLQEILEFRVYVDGQYRTATKQGAKTRALVENVEPAVTYRISVRTVTVKGMSEEAACMLIIGRDASVAPTNLKASSVGPSSANITWLPGNTNLPHVISVNGEEVRILKPGIFKYSLSSLQPLSVYRINVRAKSRRQTAVADIPQASKNSVEIEFKTLPGDPSKGLPDAPLDVQVRQANNDSMVSVEWLPVTITTSSLSNGAVIMGYAVFVNNNKVADTMSPTADRVNIPKSKLRMLSAQELVVRTLSPNGCSSDSLPAKVSSELLEELRKDKITGKVAPGGKRPKKVTFDDPLAKAAMYANADDEDSSTSSTSRSVGGRRLPDEESMQKGSPKGALKADGSPREDALPLKPIMKTEKSGTFRESDYMSDSDRSELSDILEEVEEEVSEFGSASLPGLSDSSEGLRSSGRRRMRGDDEKKKVQETLQVLQYNTKPQLDFDTDPEVESLNKPDKVVPIPIIRSQRDYERETEQSPHNPVVEPVPWKPAKKVPQIEITKDANNEHLKAASRKTDLYNPEKRTEVIRTSPVSSASNSLPMAAPRSDPRVQPRTQGQRSNAQWNASSEASSNSEVGSYDKNYDAKSNNDRHHHQADGRAQSDSSSHRRSDSSDRNRHSRHSDSRHSDSLRTPESSLSLQRSSRGSRSEETFDDEEEEGFSGSEPEELFDDGTIRYFIAIFDYNPAIMSPNIDGAEEELFLKEGDLLKIIGDKDADGFFVGEMNGRRGYVPCNMVEEIEGPEQTPLAKRGDNSQGHERSRFNDSLNTTGSSQVNMYDSLPSNGQLVLPKEALATPHRMRALFDYNPQELSPNPDLDVELSFRQGDNLMVYGEMDDDGFFVGELRGKRGLVPSNFLEEVSDIDSSTTSRSYSPAFNRNKENKHQSQQSTKDKYAVPAQQQENGEAQYHGSEVTPVISDTAEQTSITSTPEHSKKKKGLLSKGKALFKKLGSSDNKQKHK

>XP_009858695.2_Rimbp_Ciona_robusta
MSLQFIFCLQFTDVVGRSSSVIMDSGLVPISPNRADMGDLAQLSEDMKLHIAQLKAQINSGDSDLKTEIEDQTEPPSSSNLLPPSPHTSLMDAGDAPEDPPPDAGELEQDPKPPEPEPHTSVKTNPVPKKRKKVKRSSLHSQSSSTPPRSITEGTEEAIPVKYLQMSSKSPRSKQTNNKQILNKKPDGICSSDIDSAAISANQPTPRSIDSRTSFGMSQYSDFQPPRTDRQLKYEERIIDLKKKNTELVAIARRLEEKAKSLQEQNVKKSQDLRSVNQDLQQQKRSHQRHRVRCETEHSRALNECETQLRTAQAQLADLKLAMKQTRREKLVKNAGNDSGDENIMVQKQLEMMKLQKLAAAASNKVVIRSLSTPVTARQKILETSNRNLRRQISSLEAELQNLQQKSEDHSGNEELKEENRAFQEQISALESQLGESKIETSDISVQYQELKHLHEQLQWEYNTVHGQLAVAIQERDKAVQQCREFSSTITDMETTIKNFDKTRESFKSLQSQHMESQQHHLVEVRNLKSEHDSVVADYQQTLQHLQSKVNELEAQCREQDMNNKNMKQQISQLIQWSREKDSHSPNANRAENRNNNNMIQHPVHRRTPSQDSRASDSVASHHSHQDLAQGKLRMVPQVTTTDDTEIEDFYEDEILPQSCDKVHRSEMIASGSLKVFIAKYTYNPQEGPNEHPEAELPLVAGDYVYVCGEIDEDGFFEGELMSGQRGLVPSNFLEPVPDDRLLPHCDARMLSSGHSNDKHRSVESELSHSYCSSVTTNSCDLESSDVTDCHSINSSVLPYPRKLRVDKKLSHSLIIGWVVPKLDNDEIVEDYHILVDGRLATVVSGNKSKAVVENIYYNKQKYCISVCAVTGHRRSDPMHCFLYYGHGSAHNKINNVRVDYLGTSSARLSWTPTRSNVQHVISIGQVTSSVTRLSQYQRQIIVTPPLYEHTIHGLKIGAMYEVVVSMKTNKQSDEAAGSDPIRFTTNTVEPPSAPSSVKISLKSESIIEVSWTSDDFDDISNYFVFMNGIKIAESANDYCEISMKSVFRILPQIGYDVNRIRSPSYSPFIEITLQGKSSSGVFSDISEPTIFPESFIEKLLQLPLVTGTSPKTRRKTKRELYDEPPHPVVPSIEITHDTSSDDENNHRRRFREKESAKKSSQNREIPSDPRSATIDPSFFSRESPAVSRLARRRVHSDDDSCSSSSTSSLNRRQPVEGWEKRPTFQVGGRTVKSHQPRSEDKFSDKDSASNLSPVSRRTRSVQDKRLVQSSTLSSQSGPDSITELDISDSRVSLYVALYDYNPYTMSPNQDCLQDELSFTEGQLIKVYGEKDADGFYMGEKHNGKRGYVPCNMVSEVQVDDYTMLEELFDRGHLPSVSSDHRTSSHNDQLSDHNGSADLLTQDGAPELSSELLPVAPPNSDVKLYVALFDYDPKESSPNIDAEAELSFASGDLIHVHGVMDEDGFFRGERNGCFGLVPSNFLEEVTENTGSNHLKPEMNGYSAPVPTISAETMTEATVINNPPKVEPSSVTSTSSTTSSVKSDGSKRKGIFSKGKQLLKKFGDKNKR

>CBY14571.1_Rimbp_Oikopleura_dioica
MLDEVLNPSGDRISVLRSQIKTGSKITVRTITVDGEMSIDSGVARPYSECTSATSPKPNKMNLSHINAPAHHSMVNHKPQRMVSNADPMSVQGALPAGLGDSLSSSYFFANLNMGLSEYPDRRIRSADFESENDEWLRHTIDRHMSRSGNIPDAQRDNWNRSIDRRRAHSMPRKPHMNQGVGLLDAYPDYIPRSRTQQRGPPPRPFMGGPPMYDYELDREHPLYLKDQPNVFDRLRASEYSDYILSDSEPSLSSMSSWGRRSPTSSKRRPQNHHSSSNRNSNSFSMHDISNSYNQFPIYPQNRGRSPTEKTHRSRKKELNPQEKLRRQNKPRLFVALYDYDPLSQSPNDDAVEVELSFRVGQLIKIFGDKDEDGFFKGATRDGHRGLVPCNHIAEVDVPNSSTMESLYEKGFLNSDSEKISTRQSKPKFKAPRGVSQGRKQISSPQSERIKKM

>XP_032802862.1_Rimbp2a_Petromyzon_marinus
MEKSGHETDSAKGEPPALNGGAAWDVESLARQNEGLRGQLHELEQTCCALREENALLRKSSSVDTEDKVRRLKRKNAELVAIAKRLEERAKKLQEANMRVATTPAPLKLQAVEQYRKAFARQRARDLGSQAAALLSKDKQVDALQREVYRLRHLLHLLAPEGIVEPESDTERLLVASQKEVLRLQRQLSVATGKRPQSLPSPDKGRQISGASQPALRAPPERLRAVEESNRSLKAEVKKLKQEVQRYKRLEGELSKKRKEAEVLEQDVKKRKRRCQELECELKERHQESVRLGKETARLQHRTQQHEREKTEWQERVKAAETEKGSLAEENHQLRAKLDRFEKAQAETNKDHDDVVQVLEAKVHDLEEWCRTHVHHQFGQVSHELERFGLRKAHGDAVNGGAAGPPETQPRLRAATRGGPEATGPPAEPPMTAEAGAGRHELTRAAAVAAAWSSPGPPERMDGTACVAHVVPLPAGGEAASGGASHPQDQPTHVVAEQTPRLRGRLQHGSLSRSFSMEVDTASEVDDLDTDHVSPISSLAARGKSKLQVFIARYSYNPFEGPNENPEAELPLAAGEYVYVYGDMDEDGFYEGELMDGRRGLVPSNFIERISDEDLVAFHQMEGEHSLSQQQQQQQHLHHVHHHHHSCPDRDRTRPTSACSVCWEGQGCPGQCPNPCQNKCRAEVPAPPCGADGGGCKGGRSSETPHRCCGAPYGCDIGQSLPRLGTPNCTEDIDAEEAPPLQDDPRVRHPRGIALIKQLAKSVIISWEPPPLLPPPARTSASSSPSLSTSSSSSASFSAAAPTSYNVLVDDELRMNVRASAKPKALVEKLELSASSYRVSVQCVTARGLSDPALCSLLVGAGATPAPRQLAVRDVTPSSAVLAWLPSSSSHAHAVRANGEQRGEVAAGVRAFTLLGLEPDRHYRIVVEARPQRSHWEPSPEERRRREASIAFRTPPAGLPDAPLHVQVEAGQSTGTLLVSWLPVTIDAMGSSNGSCITGYAIFADGAKVLEVACPTAGSAVLDSSLCEGSSALTVRTLSPCGSSPHSLAARLLLLPPPDRTRSPEGPSPPPSPVAGADGSGTPTRRARSVSKLKMCNHAAGWGSPSRAEPMAAVGEAWYDPATGSSGQTSTDEARLRATEIPCDTGSMGDVPDTLATVQLCAAGSPDAIPSPIVPAVRPAEPPRLLDSEVVGFVPPADGESDCAEASQAKSEEEHGSTQPLCSSMEEFLREMEQDRLVPPPRLEGYQTESSRGSELSDILEEDEEDLMSESVKRSEAQRRRLNHPLRVGEGCDTDSDEESLEAVLELPLQKHCSKKLFSIPELTEEEEEDDDDDEEEDDDEKEEDEESERGLRDAFEELAAPHIPLTPGRKLWQKYDRPGRVKCGSPGCSGQVPRESPKHSSRVRKASPELLGIVARESPKNSFSVAHESREVWPGLEKMGCTVQRDRFLRRSRFAQKQAEAAVAERGHADACTKDVPLDNVPALHCQGREGAAATWVDLCRTPSDGGKRAREHNQRSPKARPRAAECRHPTNEGTSDGEKERPVGRRHVEEAHGRPVAAAAAWRSRKRGLTRQSTVEEDFSDTERGSEMAGGDSGSGGGGHGGGSSSTGDASATALPASRADPRERERSSAARTRAVVAFRQEQPKHGDTAPSGDAPSVAQSAPGGDAVKPGNACPPDAGAPWTNPGAAERGPREGVVPVRIFVALFDYDPMSMSPNPDAADEELPFREGQVIKVYGDKDGDGFYLGEAGGQRGFVPCNMVSELQVEEQAVLQEILRRGFLPPDAPLDQIVALESAWEEKDREGLDGRGCWQAGVTARRMIALFDYDPRESSPNVDIEAELSFTAGDIIAIYGDMDEDGFYFGELNSQTGLVPSNFLEEVPGDLEVALSIPDEREADGEQQAEKAAEEAMQDESRAGDHEDAPLNGRAARAAEAAQPPAAPQPAKAEGPPAEGAAAAAGGGGRSDEEASAEKASALLPSPATSGGGSPKTHGSSSSPASSLEGSPRKKKGFFSKGKYLLKKLGPSKKQ

>XP_015221801.1_Rimbp2_Lepisosteus_oculatus
MVNELHLITKHQGSAGLFKMNMKHCSLDCETVNKEEPNKFPAKKNKNDSSKLSPGRRAAHEERSADLNGGLPQMCCLSRPGTTASKDLDIAVLEDKCQEFRFRLGSLKEVMGGQRSCNVEELLKQSQRELLWIQRQLSIINERSSMTVLSHDKQLKNEAQLPQLPAETVKKVHGVQLLGEKSRAFKSEAADLNQERKQYKLLEKEVHRKREECKALDEELKKKHRTCQTLENELKVVLQEKDRLSIQLSTYNKKVAEYDQVKSDYVQLRETLDIVTQDRNSALQEKKQLHVKLENLEQVLKHMREAAERRQQLELEHEHALAVLNAKQQEIDLLQKAQVEAKKEHEGAVQLLENTLDSMQAKVRELEEKCRSQSEQFNLLSKELEKFRLQAGTFDLFSTNPLAVCDTPGTPTKSLSQLLNGLATPIGKGNESPANRNIISEFIQPIQISGDKPELLSVKPTFLTRTRTSSPHRAFLAEMDNELSSTTSKARYTGKVRLCIARYSYNPYDGPNENPEAELPLVAGKYLYVYGNMDEDGFYEGELLDGQRGLVPSNFVDFVQDEEMPSVHAVDGGKEQGYLNHTGQASSGILPDSKFDGSLTGDITSSCSNGTGTLDVSIDEIGEDIVPYPRKINLIKQLAKSVIVGWEPPVVPPGWGPISGYNVLVDKEVRVSVPFGGRTKSLIEKLNLATCTYRISIQSITEKGLSDELRCTLLVGKDVVVAPFYLRVDNIMQTSAELSWLPSNSNYSHTIFLNDVEYDMVKAACYKYQFFQLKPNLVYKVKAVAQPHQMPWQLPLEQREKREASVEFCTQPAAGPPAAPQEVQIECGSAPGVIQVRWKPPPLSPNGTSNGANVVGYAVCTKGQKIAEVLYPTADYVTVELTRIQCLEAREVIVRTLSAQGESQDSPVAVIPHNLLVPPPPQPHPAPRPKPLASAREPETKEEPGAAPSARLSEPWEPARSPSPSPLLHGRSLEPPAPHFHSPAPARRSPSPQRILPQPQGEPIPNTVAKAIAREAAQRVAAESSRMEKRNIFSERSSTIHPLNSDEDEDGYESPHVKRRGASVDEFLRGSELGKQPLYSHSEDYQTESSRGSDLSDIMEEDEEDLYSEMQLEEGGRRRNITSHNTLKASCKRNNISEEDWDLLWESSPQKQLCNKKLFSIPEVAEEDFDTGEMTQRLRLDEGQGVFHGTPNELKSTMQGRCRTSTKVYYQDIRKQYFLSPSKRSILLKQRSGRSMEDCPVLEDRGCSRLSRQVTRSPDSGLDCGSEEEEARSLTYRNHCHTSPLRASPGPNVNSNCDVGPESRVPTQSTGRKRTLTRQSIVEEDFCDIPSSTAKTVHIADFKSRDLKCRPNKDVTKKPSTNVVLNERRHDTCRTDAKICQKDFKAASTVANLVNREMEETLILGNPSSTGRSDRLDHSGRRLSHGCGAQQRPRPMMVPSIEITMDSNSEGGRSRSGSEGNLSPLKEDVYYRSVAGRKKWPLQRSMASQHRYDGYDRREQPSPEYYEDSEPEDMSRIFVALFDYDPLSMSPNPDAADEELPFKEGQIIKVYGDKDTDGFYRGEICGRSGLIPCNMVSEIQTDDEEMMEQLIKQGFLPLNTPVEKIVNCDRFKDGARSVNRRSRKSKRERNRRSGRQHSVPTRRMVALYDYDPRESSPNVDVETQADRERECGGERLTLEAELTFCAGDIITVFGEIDEDGFYYGEINGHKGLVPSNFLEEVPDDVEVYLTDTPSRYAQDTPVRTKTKRVPSENTGSSRRAPSPTVRQHHQGSGPDPMGPGSPVRGRDLSSKKKKGLLSKGKKLLKRLGAVK

>XP_015223216.1_Rimbp3_Lepisosteus_oculatus
MGKDGSNGLLLSSKKGTCWLRGERGQEIEKLKAALEVERGKSRQAHRRFASELQRLRAKAEKEHRRVVEELTSRHDQQKELELQKLKEALAKEREVEIRQLLRSKDEELRKIGVYLEKERETAVKHARDLQRQLAEELIGKCSSCRLASKRAPSEPACLSNRDTYHKLEQLLQKLRWETDGEQAALIRRLRVELDLEKNLFLRHLLEVHSWVAEEDKTSRQWSLGWLQGHARPAEESMHNYRSRSLPRRARSKDFSPGADKMARRESRSLPQRMELDKNVCCSTPVTGSSPNSLSNSQSSASVCSRISFGEKQMSLQHQSSTESAVFERSPLSQGALPNMDTLNGTDYGYLVRQNSELLRALDELEKTCAKLREENSLLRKSSSPETEEKVKRLKRKNAELAVIAKRLEERARKLQEANLKVVNAPALVRGGGVEQYKRAFARQRARDLAQHADTLLSKDKEIAALQQECRALQARLGQGKGSPGLLATSEFETLLRESQKEVLRLQRQLSVSSAKEPASGTGQEKAQSENPSPVTDEGPRPPEDTSGLEEQRPSVTPEALSSQPEDQRLQELESELSKKRKECESLEHEVKKRQRKCLDLEHELEDVRGKHASLEEEARRLRLKAQLLKQVQANNDELRDSLSTVTAQRNSALQENQRLQAKLENLEQVLKHMREVAERRQQLELEHEEALTILKLKQEEVKRLQKAQVAAKKEHEGVVQLLEDLIQLVLRREMVKVQELEEKCRSQSEQFGLLSHELERFRLQAAKFDLLSSSLDPPSPLTNGLELSGEKDLEVTPPAAHTALAAEPAKEQPLEAEELSVQHQEQPTASSTNSEPEPAAGTPKPDSRQLPPKSESLPHSTPKSCPTPEVDTASEVEELDIDVSPIPEPENRAPAKLQVFIARYSYNPFDGPNENPEAELPLTAGEYIYVYGDMDEDGFYEGELMDGRRGLVPSNFVERISDDDMLSFHPPEVSDLSHNSFQESSFHSSSEKHLRLSIHSTEKTDPSVPEEEENLSGLGKVDSLMSNGFDLDMEEVGDDAVPYPRKLTLIKQLAKSIIIGWDPPLVPAGWGNVWSYNVYVDKELRLNVPFGSQTKAVLERLDVNLKAYRVSVQSVTEKGDSDQLRCSILVGRDVCVAPTQLKVESTTATSASLAWLPSNSNYVHAVFLNDEECEIVKAGCYSHCLSNLRPNLRYRVKVEARPHRTPWELPLDRRERKCAVTSFITLTAGPPDAPLDVQVELGPSPGIALVSWLPVTIDAAGTSNGVRVTGYAIYADKQKVLEVASPTAGSVLVGPSQMHILQAAQELTVRTMSTYGESTDSVPVKIPAKLFAATAPCQPLPTPPSASSLLEVSMHSAPMCRDPLDSTTATAPLLLASALRVEPPVALAAREASVPTFPKANLGDGVGAALHREERTESVNSLADSLPAAGASTSSLILHEGSSVSNFHLGHTVDITSSSGTGRLLDSTKDSESVIVKRPSVSITDFLEEAVSSADPSSSVAEMSVESSQGLPGESAGRTEDQVPSGSHSHCLDTSGQESEHEAEEESSHGNVRVVSMDEFLDHNLQKTGLGNIPSHQDPYLRPKEDPVNDHRLSEYQTESSRGSDLSDILEEDEEDLCSDALGTEEGEEQSGGLGVGDGSKPDTWETDSDEEILEKILKLPLQTHHSKQLFSIPEVTEEEDESQELEDGESPDVSETPHHGSEKRPTIPETFHGARKLASGRNPTLLAEANNHSEANDRQSSGKFKEASESLLLIPKPHSSARESSPGCHPMLQVCEKSGETKDPSRYSVLQSRSKQHSQKTHLSAMVETGNKASEYQEEDFDSGGSVYIHSKEPRMRRCHEREPKDSHLLAEKSGDRLRREALLQTQRDHISSELLKSGLHAGKYYSSRGGRGNNASVGNGVEIDIEYGTEDDEEALVYRPAAVHLGQMHAGWWVDGTQSEGPEELSDCSSPCESVTSEGRRRELKRQGMVEDEVFESKSPSHHHHPRYQHQAHEQLHGRGKVGVSGTVGSRSRGRGGPEAGEGVIRGQDFHKTAGRRARPEHGAKGHSSDDSHRETSAEGDPRLPHSAEAVSWRGLNGFSPKMDHLETRPAKDAPRAETPEATECSEVEGLAADSTVRIFVALFQYDPAVMSPNPDAAEEELPFKEGQIIKIYGDKDADGFYRGESGGRLGYVPCNMVSEIQVEDEETRDQLLQQGFLSAEASMEKIDEGTRSHAQLPRRPVPPPKPRRSRKVESAGVWEESVGSSRERSWPGSGPHSVAPRKMVAIFDYDPRESSPNVDIEAELTFSAGDIIVVFGDMDDDGFFYGESNGQQGLVPSNFLQAIPDKGVEAPGSVCEEKGLSESRRESQVSLAPSEEQNESPVATVEEVPDPSSALNIVLPQVMTPEAPNQSETSPQGKKKKGFFSKGKKLFKKLGSSKKE

>XP_007906015.1_Rimbp2_Callorhinchus_milii
MREAAERRQQLELEHEEALAVLNAKQQEIEVLQKAQVEAKKEHEGAVQLLEAKVRELEEKCRNQSEQFNLLSKELEKFRQTTGNIDLLNNPLSACETPSSFCKSQCQVMNGLATSIGKGNENPGSRSVISEYIRPLQPSGERPELLSVKPTFLSRSRPSGSRQGFVSEMDNQRDVDNPKIKYSGKVRLCIARYSYNPYEGPNENPEAELPLRSGKYLYVYGDMDEDGFYEGELMDGRRGLVPSNFVALLQDEELLSFHSSDNDQDNNLLNSDRNPPAINPESESILQDCKAANLLPGQNECPVYNNGTGTLDLNIDEIGEDIVPYPRKITLIKQLAKSVIVGWEPPVMPPGWGIISSYNVLVNKEVRNNIPFGSRTKALIEKLNLVNVTYRISVQSVTDRGSSDELRCSLLVGENVCVAASYLKMDKITQMSAELSWLPSNSNYSHVIFLNEDEYDIVKAASYKYHFFNLKPNTTYKIKAVAEPHQVPWQLPLEQREKKEAVIEFCTLPAGPPEPPQDVAVQAGSIPGTIQVSWKPPVLSSTGTSNGATVTGYNVCTKGQRVAEVMLATAEGVTLDILRIQSLQTREVTVRTLSAEGESEDSSVAAIPPDLLVPPIPRPRAAPRNKPLASARAPDTKEDPTVPTLRRAEAWKQTHPPSPVHGHTLDPTLLNIHGLPGTRRENGRSPSPQRILPQPQGAPIPNTVAKAIAREAAQRVAETNRAEKRSIFSERSIALQRDNSDEEEEVYDMANVKRPGMSVDEFLKGSELGRQQQYSHIDGYHTESSRGSDLSDIMEEDEEELYSEMQLEEGVRRRHSASSHSALKILGNPSATGRTSDRVDSSGRRLSHGSIGSRGRPMTVPSIEITVDSTSEGRSRSGSEGNISPVRDDIYRSIAGRRKWPLQRSVAAESRYDRYCAREHLSPELYEESEPDAGSEDLPPRIFVALFDYDPLSMSPNPDAAEEELAFKEGEIIKVHGDKDADGFYHGETSARFGLIPCNMVSEIQTEDEEMLEQFLRQGFLPLNTPVEKIVNCDRYKESSRSVNRRSRKSKRERNRRSSRQHSIATRRMVALYDYDPRESSPNVDVEAELTFCAGDIITVWGELDEDGFYYGEINGQKGLVPSNFLEEVPDDVEVYLSEAPSRYSHDTPMRAKGKRVTAENASRRAPSPTVPHHHHHAGSATAAGSAGRARDMSAKKKRGLLSKGKKLLKKLGGVK

>XP_007904398.1_Rimbp3_Callorhinchus_milii
MREVAERRHQLEVEHEDAVTILKDKQEEVQRLQQAQFEAQKEHEGVVVLLENTLDSMQAKVLDLEEKCRSQSEQFCLLSRELERFRRQSGNIDVLTNSLVTSEPSVPVFSQTHHSETPVPMCSQTRQLEPAVPVFSQPIHSATPVQLGDQTHHLAPSVPICSQTIPSEPSVPVCSQTHYSEPSVPVCSQTHYSEPSVPVCSQTIPSETPVPLGDQTHQLKPSVPVGDETHQSETSDPVCTQTIHPETSIPLSSQTIHSEMSDLAGDQIHHSETSIPVLTQTHQLETSIPVCGQSQTCLLNGVDSPKDKEVVPQTFCLPKIPEEPTEEAADSELPTEAVSKSEPSEELPTDTGSVFSKGAPSTQSSNKGTSKTESLHSSPKSCPTPEVDTASEVEELDIDNLSSIPDADNRTTAKLQVFIARYSYNPFDGPNENPEAELPLTAGDYIYVYGDMDEDGFYEGELVDGRRGLVPSNFIERVSDENMLVLHPPEVSEPSQSSFQESSFHSGSERSLSLHRVSNAERQEEPALETNKDKPESLVSNGFDPDLEEVGEDVVPYPRKLNLIKQLAKSIVLSWEPPIVPAGWGTALSYNIHVDKELRLNIKFGSQTKAVIERLELNARAYRICIQIVTDKGSSDQLRSTMLVGKDVCVAPMQLKVQNITASSADISWLPSNSNYSHALFLNEAEYEVVKPGNYVYALINLRPNMKYKVKVEARPQQTPWQLPLDRRQLKSIYTQFSTLIAGPPDAPLDVQVEAGPDPGVLLISWLPVTIDAAGTSNGVRVMGYAVYTAGYKITEVASPTAGTVLLSPTQPQLQLLQTSATLTVRTLSTHGESVDSSPGIVPASLLAAESPTVPMYSTPRVWPHAQIATPSDQELPDPVLPDQAQAPCSASNVPSSESRIHHFALLPQTPVEGTPSADVCQEPVQRDGTESEEKLQSSVQERGEEEPPTPQDNEGLESPVASIEDFLLDSEENEDSVCSTTTEPSDENEVSDNVIEQEPEVSVAVPETVSSVNTFQHQSEGPVADDSQCSVKVESSQEFPTDSESKQEDLSAPKDEQLTEELQLGTGESGQVNKTDSFENEDYQLETGQGSDLSDIMEEDEEELGSDTQANEDTQQGDFLTSSSSLKPALHPQAQNSEPYETDSDEEFLEKILDIPLQKQCSKKLFSIPEVAEEEEEESRDDKSGASDSAGLAPTGSLEPMAHISSCLQCSEPQQQEKPLTRVDIADTGSALGPPVVRPQDLGAGKASHSNGDRDRAEKASSVSEPIPRAAWEESQVLPDAVHDNKQQDLAEKMAHVPNATSNANTNAGSNERNEKAHKSAKPGAPVRPTVHHRYPRSRRREARTRASNVQELTPAALESSEKRLFKQQPTHTMERSEPTMRLHALPDTAIRHRDQHAMDLALHGNPLLSLTERNLEIDVEYGTEEEEELPAHSSQVVDIWCDALHAEREGSDASSQGECTHSANHTREFQRQSSVEDEVFERNSVNVNRSQHHRRKEAVGALRSLAHHAERERLSAHTNRLREEQESLALQARIYELGRARAMWHPKDATCIWDLQMMSDPQSPLQDSPAESDVNTKDSSSPLQEPGSLNGSSRNGATGVWAGGKLSETENPSQGLAIRVFVALFDYDPVTMSPNQDTVEELAFTEGQILKVLGDKDADGFYHGEASGRAGLVPCNMVSEIQVDDEGIMEQLLQRGYLAPSTSMHRLGSRTLSPPPRRTVPPPKPRRSKKGLSHSTLTISLALALQSAAWEDVKYRERRSLGSGAQPGPPRRMMAMFDYNPRESSPNVDIEAELTFSAGDIITVYGDMDEDGFYNGNLNGQHGLVPSNFLEVHPENEPKTSPTLHPVANRERPRIWADAQLAGLSEHAVSTSAYSPDPALSPDSQRHGSVDSGVDGDQHDWADDGERHNGNKKKRGFFSKGKKLFKRLGSSKREQPPLGVRGQYNTK

>XP_005987245.1_Rimbp2_Latimeria_chalumnae
MSSKKRERCNNCINNQSKPASKVVNSGKKEKKTYNGGNSEVTDVKNLSENDEAMVAENRREQTSARKKKDESSVLTMHKTVLPRGRPTVVNKRPPQLHSGDREHQMANDLEIKLLQEECQELRSRLGCLKEGLMGRRPGNAEQLLKQSQKELLWLQRQLSFISDRGSVLCPEKQLKNDLPCLQPPVTQKTFDRIRFLEDRSQALKTETSVPSQAKLHWRVIENELKDVVQKKNRLSLDSASLSRKALQYDQVKPDYDQLRETLSIVTEERDLAVKEKYQLQAKLENLEQVLKHMREAAERRQQLELEHEQALAVLNAKQQEIELLQKAQVEAKKEHEGAVQLLENTLDSMQAKVLELEEKCRTQSQQFNLLSKELEKFRQQAGKIDLLSGNPSASGETPASSSKSLSQLMNGIATPIGKGHESPSGSKSVISEVIRPIQISSEKPELLSVKPTFLLRSTSSSPRRGLLSEMDNKLDSSNSRVRYSGKVRLCVARYSYNPFDGPNENPEAELPLSAGKYLYVYGDMDEDGFYEGELLDGQRGLVPSNFVDFVQDEEVLLSSSLDNEQDRNFGNQSGLSLDGNGTLENNTSHTENNIISNGTGTLDVNIDEIGEDIVPYPRKINLIKQLAKSVIIGWEPPVVPPRWGAINSYNVLVDKEIRMNILFGSRTKALIEKLNLATCTYRISIQSVTEKGTSDELRCSLLVGKDVIVAPSQLKVDNITQISAELSWLPSNSNYSHVIFLNEEEFDIVKAACYKYQFFSLKPNMGYKVKTVAKPHQMPWQLPLEQREKKEAVVDFCTLPAGPPDTPKDLIVQAASAPGTLQVSWKPPALSSTGTSNGANVTGYAVYAKGQKVAEVMFPTAETAVVELARIQTLEARELTVRTLSAQGESEDSSIVVIPSILLVPPTPLPKVTPKTKPLASARAPETKDLHMGQSLRMDESWEQTRSPSPVHGHTLEPPLTNFHSPSHGRRSPSPQRILPQPQGAPIPNTVAKAIAREAAQRVAENNRIEKRSIFSERSNAIHLLNSDEEEDGYDSPHVKRRGASVDEFLRGSELGRQPHYCQDDDYHTESSRGSDLSDIMEEDEEELYSEMQLEDGGRRRHSATSHNALKLLGNPCSTGRTDRADHSGRRLSHGNAVSQRPRPMMVPSIEITMDSNSEGGRSRSGSEGNISPVREDAYYRSIAGRKKWPLQRTTASDHRYDSYCTRDHLSPDIYEESETDLVNEEMLVRIFVALFDYDPSTMSPNPDAAEEELPFKEGQIMKVYGDKDADGFYRAQTCGRAGLIPCNMVSEIQIDDEEMIEQLLKQGFLPLNTPVEKIVNCDRFKESTRSVNRRSRKSKRERNRRSGRQHSISTRRMVALYDYDPRESSPNVDVEAELTFCAGDIINVYGEIDEDGFYYGELNGQKGLVPSNFLEEVPDDVEVYLSEAPCRYSQDTPIHTKTKRVPPENIGTRRAPSPTVQLHHSGPPPVCIGSGSPVRGRDLTSKKKKGILSKGRKLLKKLGAVK

>XP_014341750.1_Rimbp3a_Latimeria_chalumnae
MREVGERRQQLELEHEEALTSLKFKQDEVRRLQQAQVEAKKEHEGMVQLLEVKVRELEEKCRSQSEQFSLLSQELERFRLQAGKINFLTSSIATSEQSSSPCFSQIHFQSGVEPHEKKDGETPDVPDAAPGEKAEDQGTVPQEVDQPASQKEDAPVSSKKGLSKPALQHETAKSESTHSSPKSCLTQEVDTASEVEELDIDSVSPVPEPENRGPAKLQVFIARYSYNPFDGPNENPEAELPLTAGEYIYVYGEMDEDGFYEGELMDGRRGLVPSNFVERISDEDMLTFHPPEANDLSHSSFQEISFHSGSERNLPLSANSTEKSDVSIPEEEDPILGKAEDLLTNGFDTDVEELGDDAVPYPRKLTLIKQLAKSIIVSWEPPLVPAGWGDVWSYNIFVDKELRLNVKFGLQTKAVIERLDLNLKAYRISVQSVTEKGNSDELRCSILVGRDVCVAPTRLRLQNVTATSTELSWLPSNSNYAHAVHLNEEEYEVVKMGNYSYSFRNLRPNVRYRVKVEARPHRTPWELPLERRERKCAITHFTTLTAGPPDAPLDVQVEAGLSPGIILITWLPVTIDAAGTSNGVRVTGYAVYADGNKVIEVSSPTAGSILVGPSQIEVLQASKELTVRTMSPYGESADSVPVKLPSTLFKLSLCSPSLQSPPNASFTSIHNSSTHVEVMDSISAKSPQSLLTSSAFPQPLQNLANSSCHPKLVVHATCVLEESVDSLAVRLPKTMLEPSLYSSPLQSVANSSLSYEPSRSNIPKQELNEISQGLRSQFPVSNNNLCKERRTPALSLRTPDSISDGTSNTRTDLLEGPMPVHRDDEGSEKMDEVAVVHREGATMDKMLKITKDSESAPGQQPKEVAVCSGERITKKFSEKLPRDLTAAEETDVRNTTENSFSPELDTSTGNFTLDLEQEMEEKIPTGNVRMISIDDFLGGEPQRPGVTSTSQKGEEKMEQQEDVPELENEQMNTYCAESSRGSDLSDILEEDEEEELCSDTPGNEDLERPEYGANNESAGKHESCETDSDEEILEKILALPLQKHCSKKLFSIPEVTEEEEEEEEEEEVQEQDDEDDKENSNKEKDQAQAEGPDNTANETLTNTDHSVSNLTIGAYNQDLEDKGSCILQTNGKHQDLENILPPDSKSCKRGEQDSNLSHNSAKYSGVCNQLQSKAKLYSGSSHKAHNYTEVNSNSKMSQYSEDSDSFLSSDQDKREFQERSCSKKQMQELKTLSYLKDMYNMEVCDGFSEVSESNCKLSQGSQPKSPLKRWPPELRKSKTLVQSPKKTKSYMENDDIHSSMEIDIEYSTEEEERLPFAPLVVHLGQVHSGWCREKVIAEHEEMSDGSSQSNGRKRELKRQETVEDEVFDLGFIGSRSSPLSSRRKFSPAKGVNPLGRVKPSLERDLVGCSLEYKKSGRRVKTERIVNGQHDDDSYSMEVGTNGDLWSQHPGNMPTCGNLNEKTSFSPKASRKEMNQTKETLRSTSPEIKGNIEDNVVRIFVALFDYDPVIMSPNPDAAEEELPFREGQIIKVHGDKDADGFYRGESVGRTGYVPCNMVSEIQVEDEEIREQLLQHGYLPADTPLEKLGSNMLSQPPRRAVPPPKPRRSKKVESAVWENSYNPEWSRPSSGSQPVAPRTMVAVFDYDPKESSPNVDVEAELSFSAGDIITVFGDMDDDGFFYGELNGQQGLVPSNFLEVVPENGAETARRLTEDSDPHGANRERPVSLESPGKQSESNINSFEEATTLNSRAGFLGTHDTCPDSPGQTDPPASGKKKKGFFSKGKKLLKKLGSSKRD

>ENSP00000495590.1_RIMBP2_Homo_sapiens
MREAAERRQQLQLEHDQALAVLSAKQQEIDLLQKAQVEAKKEHEGAVRLLESKVRELEEKCRTQSEQFNLLSRDLEKFRQHAGKIDLLGGSAVAPLDISTAPSKPFPQFMNGLATSLGKGQESAIGGSSAIGEYIRPLPQPGDRPEPLSAKPTFLSRSGSARCRSESDMENERNSNTSKQRYSGKVHLCVARYSYNPFDGPNENPEAELPLTAGKYLYVYGDMDEDGFYEGELLDGQRGLVPSNFVDFVQDNESRLASTLGNEQDQNFINHSGIGLEGEHILDLHSPTHIDAGITDNSAGTLDVNIDDIGEDIVPYPRKITLIKQLAKSVIVGWEPPAVPPGWGTVSSYNVLVDKETRMNLTLGSRTKALIEKLNMAACTYRISVQCVTSRGSSDELQCTLLVGKDVVVAPSHLRVDNITQISAQLSWLPTNSNYSHVIFLNEEEFDIVKAARYKYQFFNLRPNMAYKVKVLAKPHQMPWQLPLEQREKKEAFVEFSTLPAGPPAPPQDVTVQAGVTPATIRVSWRPPVLTPTGLSNGANVTGYGVYAKGQRVAEVIFPTADSTAVELVRLRSLEAKGVTVRTLSAQGESVDSAVAAVPPELLVPPTPHPRPAPQSKPLASSGVPETKDEHLGPHARMDEAWEQSRAPGPVHGHMLEPPVGPGRRSPSPSRILPQPQGTPVSTTVAKAMAREAAQRVAESSRLEKRSVFLERSSAGQYAASDEEDAYDSPDFKRRGASVDDFLKGSELGKQPHCCHGDEYHTESSRGSDLSDIMEEDEEELYSEMQLEDGGRRRPSGTSHNALKDCTDHRTSEGTFWEQPEFPHQPHRKRLFSIPEVAEEDGECCGLLHKQGAGPSPRARTGLAREPRPGRPYRGDEAPRGSWFPVKHRGSGAVPHVEDFLLEDRGCRFSRSATRSPDSGLDCGSEEDESRFGFGNTVAACSPGPGHCPCRRGPRPLLARRRTLTRQSSVEEDFGEQVGPGGLLRNDDPQPGPERPPPRKHGWGEPTEHQDFRGVWKKSITMPDSRAAAPHAKPPPRVAQGPLILGNPASAGRVDHMGRRFPRGSAGPQRSRPVTVPSIDDYGRDRLSPDFYEESETDPGAEELPARIFVALFDYDPLTMSPNPDAAEEELPFKEGQIIKVYGDKDADGFYRGETCARLGLIPCNMVSEIQADDEEMMDQLLRQGFLPLNTPVEKIERSRRSGRRHSVSTRRMVALYDYDPRESSPNVDVEAELTFCTGDIITVFGEIDEDGFYYGELNGQKGLVPSNFLEEVPDDVEVYLSDAPSHYSQDTPMRSKAKRVPPEGSGTARRAPSPTVHLHSGSPTSSMGSGSPGRGREMSSKKKKGLLSKGKKLLKKLGAVK

>ENSP00000268893.6_RIMBP3A_Homo_sapiens
MEQLTTLPRPGDPGAMEPWALPTWHSWTPGRGGEPSSAAPSIADTPPAALQLQELRSEESSKPKGDGSSRPVGGTDPEGAEACLPSLGQQASSSGPACQRPEDEEVEAFLKAKLNMSFGDRPNLELLRALGELRQRCAILKEENQMLRKSSFPETEEKVRRLKRKNAELAVIAKRLEERARKLQETNLRVEGPQWLHVRDFDRLLRESQREVLRLQRQIALRNQRETLPLPPSWPPGPALQARAGAPAPGAPGEATPQEDADNLPVILGEPEKEQRVQQLESELSKKRKKCESLEQEARKKQRRCEELELQLRQAQNENARLVEENSRLSGRATEKEQVEWENAELRGQLLGVTQERDSALRKSQGLQSKLESLEQVLKHMREVAQRRQQLEVEHEQARLSLREKQEEVRRLQQAQAEAQREHEGAVQLLESTLDSMQARVRELEEQCRSQTEQFSLLAQELQAFRLHPGPLDLLTSALDCGSLGDCPPPPCCCSIPQPCRGSGPKDLDLPPGSPGRCTPKSSEPAPATLTGVPRRTAKKAESLSNSSHSESIHNSPKSCPTPEVDTASEVEELEADSVSLLPAAPEGSRGGARIQVFLARYSYNPFEGPNENPEAELPLTAGEYIYIYGNMDEDGFFEGELMDGRRGLVPSNFVERVSDDDLLTSLPPELADLSHSSGPELSFLSVGGGGSSSGGQSSVGRSQPRPEEEDAGDELSLSPSPEGLGEPPAVPYPRRLVVLKQLAHSVVLAWEPPPEQVELHGFHICVNGELRQALGPGAPPKAVLENLDLWAGPLHISVQALTSRGSSDPLRCCLAVGARAGVVPSQLRVHRLTATSAEITWVPGNSNLAHAIYLNGEECPPASPSTYWATFCHLRPGTPYQAQVEAQLPPQGPWEPGWERLEQRAATLQFTTLPAGPPDAPLDVQIEPGPSPGILIISWLPVTIDAAGTSNGVRVTGYAIYADGQKIMEVASPTAGSVLVELSQLQLLQVCREVVVRTMSPHGESADSIPAPITPALAPASLPARVSCPSPHPSPEARAPLASASPGPGDPSSPLQHPAPLGTQEPPGAPPASPSREMAKGSHEDPPAPCSQEEAGAAVLGTSEERTASTSTLGEKDPGPAAPSLAKQEAEWTAGEACPASSSTQGARAQQAPNTEMCQGGDPGSGLRPRAEKEDTAELGVHLVNSLVDHGRNSDLSDIQEEEEEEEEEEEEELGSRTCSFQKQVAGNSIRENGAKSQPDPFCETDSDEEILEQILELPLQQFCSKKLFSIPEEEEEEEEDEEEEKSGAGCSSRDPGPPEPALLGLGCDSGQPRRPGQCPLSPESSRAGDCLEDMPGLVGGSSRRRGGGSPEKPPSRRRPPDPREHCSRLLSNNGPQASGRLGPTRERGGLPVIEGPRTGLEASGRGRLGPSRRCSRGRALEPGLASCLSPKCLEISIEYDSEDEQEAGSGGISITSSCYPGDGEAWGTATVGRPRGPPKANSGPKPYPRLPAWEKGEPERRGRSATGRAKEPLSRATETGEARGQDGSGRRGPQKRGVRVLRPSTAELVPARSPSETLAYQHLPVRIFVALFDYDPVSMSPNPDAGEEELPFREGQILKVFGDKDADGFYQGEGGGRTGYIPCNMVAEVAVDSPAGRQQLLQRGYLSPDILLEGSGNGPFVYSTAHTTGPPPKPRRSKKAESEGPAQPCPGPPKLVPSADLKAPHSMVAAFDYNPQESSPNMDVEAELPFRAGDVITVFGGMDDDGFYYGELNGQRGLVPSNFLEGPGPEAGGLDREPRTPQAESQRTRRRRVQC

>ENSP00000479326.1_RIMBP3B_Homo_sapiens
MAKDSPSPLGASPKKPGCSSPAAAVLENQRRELEKLRAELEAERAGWRAERRRFAARERQLREEAERERRQLADRLRSKWEAQRSRELRQLQEEMQREREAEIRQLLRWKEAEQRQLQQLLHRERDGVVRQARELQRQLAEELVNRGHCSRPGASEVSAAQCRCRLQEVLAQLRWQTDGEQAARIRYLQAALEVERQLFLKYILAHFRGHPALSGSPDPQAVHSLEEPLPQTSSGSCHAPKPACQLGSLDSLSAEVGVRSRSLGLVSSACSSSPDGLLSTHASSLDCFAPACSRSLDSTRSLPKASKSEERPSSPDTSTPGSRRLSPPPSPLPPPPPPSAHRKLSNPRGGEGSESQPCEVLTPSPPGLGHHELIKLNWLLAKALWVLARRCYTLQEENKQLRRAGCPYQADEKVKRLKVKRAELTGLARRLADRARELQETNLRAVSAPIPGESCAGLELCQVFARQRARDLSEQASAPLAKDKQIEELRQECHLLQARVASGPCSDLHTGRGGPCTQWLNVRDLDRLQRESQREVLRLQRQLMLQQGNGGAWPEAGGQSATCEEVRRQMLALERELDQRRRECQELGTQAAPARRRGEEAETQLQAALLKNAWLAEENGRLQAKTDWVRKVEAENSEVRGHLGRACQERDASGLIAEQLLQQAARGQDRQQQLQRDPQKALCDLHPSWKEIQALQCRPGHPPEQPWETSQMPESQVKGSRRPKFHARPEDYAVSQPNRDIQEKREASLEESPVALGESASVPQVSETVPASQPLSKKTSSQSNSSSEGSMWATVPSSPTLDRDTASEVDDLEPDSVSLALEMGGSAAPAAPKLKIFMAQYNYNPFEGPNDHPEGELPLTAGDYIYIFGDMDEDGFYEGELDDGRRGLVPSNFVEQIPDSYIPGCLPAKSPDLGPSQLPAGQDEALEEDSLLSGKAQGMVDRGLCQMVRVGSKTEVATEILDTKTEACQLGLLQSMGKQGLSRPLLGTKGVLRMAPMQLHLQNVTATSANITWVYSSHRHPHVVYLDDREHALTPAGVSCYTFQGLCPGTHYRVRVEVRLPWDLLQVYWGTMSSTVTFDTLLAGPPYPPLEVLVERHASPGVLVVSWLPVTIDSAGSSNGVQVTGYAVYADGLKVCEVADATAGSTVLEFSQLQVPLTWQKVSVRTMSLCGESLDSVPAQIPEDFFMCHRWPETPPFSYTCGDPSTYRVTFPVCPQKLSLAPPSAKASPHNPGSCGEPQAKFLEAFFEEPPRRQSPVSNLGSEGECPSSGAGSQAQELAEAWEGCRKDLLFQKSPQNHRPPSVSDQPGEKENCYQHMGTSKSPAPGFIHLRTECGPRKEPCQEKAALERVLRQKQDAQGFTPPQLGASQQYASDFHNVLKEEQEALCLDLRGTERREERREPEPHSRQGQALGVKRGCQLHEPSSALCPAPSAKVIKMPRGGPQQLGTGANTPARVFVALSDYNPLVMSANLKAAEEELVFQKRQLLRVWGSQDTHDFYLSECNRQVGNIPGRLVAEMEVGTEQTDRRWRSPAQGHLPSVAHLEDFQGLTIPQGSSLVLQGNSKRLPLWTPKIMIAALDYDPGDGQMGGQGKGRLALRAGDVVMVYGPMDDQGFYYGELGGHRGLVPAHLLDHMSLHGH 

>ENSP00000350885.4_RIMBP3C_Homo_sapiens
MQREREAEIRQLLRWKEAEQRQLQQLLHRERDGVVRQARELQRQLAEELVNRGHCSRPGASEVSAAQCRCRLQEVLAQLRWQTDGEQAARIRYLQAALEVERQLFLKYILAHFRGHPALSGSPDPQAVHSLEEPLPQTSSGSCHAPKPACQLGSLDSLSAEVGVRSRSLGLVSSACSSSPDGLLSTHASSLDCFAPACSRSLDSTRSLPKASKSEERPSSPDTSTPGSRRLSPPPSPLPPPPPPSAHRKLSNPRGGEGSESQPCEVLTPSPPGLGHHELIKLNWLLAKALWVLARRCYTLQEENKQLRRAGCPYQADEKVKRLKVKRAELTGLARRLADRARELQETNLRAVSAPIPGESCAGLELCQVFARQRARDLSEQASAPLAKDKQIEELRQECHLLQARVASGPCSDLHTGRGGPCTQWLNVRDLDRLQRESQREVLRLQRQLMLQQGNGGAWPEAGGQSATCEEVRRQMLALERELDQRRRECQELGTQAAPARRRGEEAETQLQAALLKNAWLAEENGRLQAKTDWVRKVEAENSEVRGHLGRACQERDASGLIAEQLLQQAARGQDRQQQLQRDPQKALCDLHPSWKEIQALQCRPGHPPEQPWETSQMPESQVKGSRRPKFHARPEDYAVSQPNRDIQEKREASLEESPVALGESASVPQVSETVPASQPLSKKTSSQSNSSSEGSMWATVPSSPTLDRDTASEVDDLEPDSVSLALEMGGSAAPAAPKLKIFMAQYNYNPFEGPNDHPEGELPLTAGDYIYIFGDMDEDGFYEGELDDGRRGLVPSNFVEQIPDSYIPGCLPAKSPDLGPSQLPAGQDEALEEDSLLSGKAQGMVDRGLCQMVRVGSKTEVATEILDTKTEACQLGLLQSMGKQGLSRPLLGTKGVLRMAPMQLHLQNVTATSANITWVYSSHRHPHVVYLDDREHALTPAGVSCYTFQGLCPGTHYRVRVEVRLPWDLLQVYWGTMSSTVTFDTLLAGPPYPPLDVLVERHASPGVLVVSWLPVTIDSAGSSNGVQVTGYAVYADGLKVCEVADATAGSTVLEFSQLQVPLTWQKVSVRTMSLCGESLDSVPAQIPEDFFMCHRWPETPPFSYTCGDPSTYRVTFPVCPQKLSLAPPSAKASPHNPGSCGEPQAKFLEAFFEEPPRRQSPVSNLGSEGECPSSGAGSQAQELAEAWEGCRKDLLFQKSPQNHRPPSVSDQPGEKENCYQHMGTSKSPAPGFIHLRTECGPRKEPCQEKAALERVLRQKQDAQGFTPPQLGASQQYASDFHNVLKEEQEALCLDLRGTERREERREPEPHSRQGQALGVKRGCQLHEPSSALCPAPSAKVIKMPRGGPQQLGTGANTPARVFVALSDYNPLVMSANLKAAEEELVFQKRQLLRVWGSQDTHDFYLSECNRQVGNIPGRLVAEMEVGTEQTDRRWRSPAQGHLPSVAHLEDFQGLIIPQGSSLVLQGNSKRLPLWTPKIMIAALDYDPGDGQMGGQGKGRLALRAGDVVMVYGPMDDQGFYYGELGGHRGLVPAHLLDHMSLHGH

>ENSP00000483386.1_RIMBP3D_Homo_sapiens
MAKDSPSPLGASPKKPGCSSPAAAVLENQRRELEKLRAELEAERAGWRAERRRFAARERQLREEAERERRQLADRLRSKWEAQRSRELRQLQEEMQREREAEIRQLLRWKEAEQRQLQQLLHRERDGVVRQARELQRQLAEELVNRGHCSRPGASEVSAAQCRCRLQEVLAQLRWQTDGEQAARIRYLQAALEVERQLFLKYILAHFRGHPALSGSPDPQAVHSLEEPLPQTSSGSCHAPKPACQLGSLDSLSAEVGVRSRSLGLVSSACSSSPDGLLSTHASSLDCFAPACSRSLDSTRSLPKASKSEERPSSPDTSTPGSRRLSPPPSPLPPPPPPSAHRKLSNPRGGEGSESQPCEVLTPSPPGLGHHELIKLNWLLAKALWVLARRCYTLQAENKQLRRAGCPYQADEKVKRLKVKRAELTGLARRLADRARKLQETNLRAVSAPIPGESCAGLELCQVFARQRARDLSEQASAPLAKDKQIEELRQECHLLQARVASGPCSDLHTGRGGPCTQWLNVRDLDRLQRESQREVLRLQRQLMLQQGNGGAWPEAGGQSATCEEVRRQMLALERELDQRRRECQELGAQAAPARRRGEEAETQLQAALLKNAWLAEENGRLQAKTDWVRKVEAENSEVRGHLGRACQERDASGLIAEQLLQQAARGQDRQQQLQRDPQKALCDLHPSWKEIQALQCRPGHPPEQPWETSQMPESQVKGSRRPKFHARPEDYAVSQPNRDIQEKREASLEESPVALGESASVPQVSETVPASQPLSKKTSSQSNSSSEGSMWATVPSSPTLDRDTASEVDDLEPDSVSLALEMGGSAAPAAPKLKIFMAQYNYNPFEGPNDHPEGELPLTAGDYIYIFGDMDEDGFYEGELEDGRRGLVPSNFVEQIPDSYIPGCLPAKSPDLGPSQLPAGQDEALEEDSLLSGKAQGVVDRGLCQMVRVGSKTEVATEILDTKTEACQLGLLQSMGKQGLSRPLLGTKGVLRMAPMQLHLQNVTATSANITWVYSSHRHPHVVYLDDREHALTPAGVSCYTFQGLCPGTHYRARVEVRLPRDLLQVYWGTMSSTVTFDTLLAGPPYPPLDVLVERHASPGVLVVSWLPVTIDSAGSSNGVQVTGYAVYADGLKVCEVADATAGSTLLEFSQLQVPLTWQKVSVRTMSLCGESLDSVPAQIPEDFFMCHRWPETPPFSYTCGDPSTYRVTFPVCPQKLSLAPPSAKASPHNPGSCGEPQAKFLEAFFEEPPRRQSPVSNLGSEGECPSSGAGSQAQELAEAWEGCRKDLLFQKSPQNHRPPSVSDQPGEKENCSQHMGTSKSPAPGFIHLRTECGPRKEPCQEKAALERVLRQKQDAQGFTPPQLGASQQYASDFHNVLKEEQEALCLDLWGTERREERREPEPHSRQGQALGVKRGCQLHEPSSALCPAPSAKVIKMPRGGPQQLGTGANTPARVFVALSDYNPLVMSANLKAAEEELVFQKRQLLRVWGSQDTHDFYLSECNRQVGNIPGRLVAEMEVGTEQTDRRWRSPAQGNLPSVAHLEDFQGLTIPQGSSLVLQGNSKRLPLWTPKIMIAALDYDPGDGQMGGQGKGRLALRAGDVVMVYGPMDDQGFYYGELGGHRGLVPAHLLDHMSLHGH 

>XP_021334157.1_Rimbp2a_Danio_rerio
MEMMGVERQCEVAVQKQSQRELQWVQKQLSIISNRTNGPSRSKDKKLKNEVFPLHLSGFPAQHVEAYRLLEDRKHKLSPETAALCLLRQQHTLLETEISRKRKECEVLEEEVKKKSQSCQTLESELQHVLQEKARLNLRLFNDNQKAAKYEQVKSEYEQLQEALYTVTVERDCALLERTELQGKLENLEQVLKHMREAAERRQQLELEHEQALAVLSAKQQEIDLLQKAQVEAKKEHEGAVHLLENHLDSMQLRSVLRTKNTMRFLAKVRELEEKCRTQSEQFNLLSKELEKFRLQAGKLDILSSSQLTGGDSPGSPTKPLTLSQLLNGLTAPSGKGNEDSMSKISELIRPLQMTEGEKVELLSVKPSFLSRSTPSSPRRAFLSEVRPVIATAMDKELGSSPRSKSRYTGKVRLCVARYNYNPYDGPNEHPEAELPLVAGKYLYVYGTMDEDGFYEGELLDGQQGLVPSNFVDFVQDEELPSAPLLDRIKEPSYLNHSPASMPSSAVSTLSTLLSEKLDALGSGTGTGTSSSSGVSSLGMSTGLGIDYLGPCSNGTGTLDVNIDEIGEDIVPYPRRITLIKQLAKSVIISWDPPVVLPGWTPISGYNVLVDQEVRMSIPFGGRTKSLIEKLNLTVCTHRISIQSMTERGLSDPLRCTLLVGKDVVVAPYYLRVENITQASAELTWMPSNSNYSHMIYLNDVEYDVVKPGGYKYHFYNLKPMTVYKIRVVARPHQMPWQLPLEQREKKEVSVEFCTQPAARHAFLQKPEVGTSRLNCSSGPPLPPQDVQVQLGQTPGVLQIRWKPPTLTPNGTSNGASVMGYIVFTKGQKIAEIMHPTADFVTVELNRIQCLEAREVIVRTISAQGESQDSPVATIPHSLLVPHPHGHLHLQSHPQTHPPPYPQAYPPTHPQPHVQPHSMPPSHPHPQPHIHPPHSSYPMSKPKLLPSARDPHAKESEMGRRMGQPWEPHPRAPSPLPHHSHHGHTLEPPHVEGRRSPSPQRILPQPQGVPIPNTVARAMARQAAQRNAPNSRVERRNIFSDRGNALHSLNSDEEEEGYDSPHARRKGASVDEFLRGSELGRHHHHYSHSDEYYTESSRGSDLSDIMEEDEEELYSEMQLEEGRRRSINSHNTLKAYYRRQDLAVERDSWDLQREVVRQRSLRSHKRLHSIPEVAEEDPDTGVEVMGQRLRFEEARPGTPCRSPRPYHQDSRQSNHLSPSKCVRRLQRQRSSPRYTSIEERPPCWSSSSSRQTTKSPDSGLDCGSEEEGSLGYRGGYHSYMGGSPLRVGSGPNMRLIHSEGPVERRALAAGRKRTLTRQCSVEEDFLDAIPETRSMRESYHHYHYHPHHHHPQRRFRSEGRLSEVGRTYHRDIRAYSVARLNRAMDEPLILGSSPSTGRSDRLDHSGRRTGHGCPPAQRRPMTVPSIEITMENNSEGSEGNLSPIKDDVYYTNVAHRRKWPAQRTEHRYDGYGRERRSPDYYESEPEDLSRIFVAMFDYDPLSMSPNPDAAVEELPFKEGQIIKVFGEKDTDGFYRAEICGRRGLVPCNMVSEIQTDDDEMMDQLLKQGFLPLNTPIEKIVNCNRFKDGRSVNRRSRKSKRERNKRSGRQHAVSTRRMVALYDYDPRESSPNVDVEARYGGSLQSEEAELTFCAGDVITVFGEIDEDGFYYGELNGHKGLVPSNFLEEVPDDVEVYLTNTPSRHPQDHPSRTKNKRPVAFLMDH

>XP_021324726.1_Rimbp2b_Danio_rerio
MREAADRRQQLEAEHEQALAFLNSRQQEINLLQKVQAEAEKEREEVVHLLESHMDKMQVKVHDLEQKCRAQSEQCNILSKELEKYHLGSDAEDTLNTDSQEKNLCNSYNSLQRQAEKSDERSDGSPLVSELPIVQQHKRDKPEQLTVKPTVQTRSRSSSPMQASLSEMDDEVRPPSRSKTRYTGQVRLCTARYSYNPYDGPNEHPEAELPLVAGKYLYVYGNMDDDGFYEGELLDGQRGLVPSNFVEFVQDKEKLSIEGVEEQGRLEQSCLSLTTIDGGGPLDSISSDVLDHCSNGTGALDGEELGEDIVPYPRKINLIKQLARSVIVAWEAPMVPLGWGNINGYNILVEGEVRSSVPFGGRTKLLLEKLDLAAFTYRVSVQSVTDRGLSDELRCTLLVGRNVVVAPTGLRMDDILRDSAELSWLPSNSNYAHVVYLDGVEHAVVKPCSYKLRFVNLKAATVYKVKVLAKPHQVPWHMPLEQREKREAGVEFCTQAAGPPLPPQEVQVQCGHAPGILQVRWKPPAMSPIGMSNGANIIGYAVCTKGQRIAEVLYPMADYVAVELNRLQCLEAREVIVRTLSAQGESQDSHVAVIPNHLLVPLSKTLPLPHRMQPPLPTQQSHTMPHHPQILPRHTGPQPPTHLQPLPICPNQPPAHLHPHRMPHPTQPSPPHLQPLLAHPIPQPQPSIPMPQPQSSMPMPQSQPPMPMPQPQQPMTMPQPQPPIPMLQPQPAIPMPQPHIPQLPLPQPQRPLSARELETKEPGPGMLHHGGGPPQPWEPGCSPSGIPTGMPHGHTLEAPACPNRRSPSPQRILPQPRGTLIPDTVAKAIAREAAQRVAAESGRMERRSQGFHSQNSDEEEDEESYQARRRGASVDDFLRGSELGRQPHYSHSEEYHTESSRGSDLSDIMEEDEEELYSEMQHEEGRRRNSHNALKTGGSTLSSGQLDRDSYRKAPHRGPQPQRRPLTVPSIEITTESNSEGNLSPVKEDVYYGSVARHRTWSSRRHGGRRPPYDGYRDRSRRSPPYYDESEQEDFRIFVALFDYDPLSMSPNPDAADEELPFKEGQIIKVYGDKDNDGFYRGEIRGRSGLIPCNMVSEIRAEDDETMEQLMKQGFLPLNTPVDRIEQNRRGRHPVATRRMVALYDYDPRESSPNVDVEAELTFCAGDIVAVFGDIDEDGFYYGELNGHRGLVPSNFLEEVPDDVEVYLTDTPSHHGQDESNPAPAARPEAKRVPVERTVPAPAPGRPASPTVRPLLPVGPVRPLSPARGPRDLASKKKKGLLSKGKKLLKKFSK

>XP_017211703.1_Rimbp3a_Danio_rerio
MREVTERRQQLELEHEQALAILKFKQDEIKRLQRAQLFAKREHENVVQVLESTLDCMQAKVRELEDKCRSQSQQFGMLSQELDKFRLQASKIDLSEAALLCGATLSQLTNGVGLPGDTGTNASWEDIAFWSLEGNEALCDASEPDVAAVLRTGSTPHAAELTRPERSPVIKHRELPSIGVKSGSTSSPTPPRSEQTHLSPKSAASQPASPRKSSPTHEVDTASEVEELDIDVSPAPYSVSKAAAKLQVFIARYSYNPYDGPNDNPEVELPLTAGEYIYVYGDMDDDGFYEGELMDGRRGLVPSNFVERVSDDDFMSSHTHQAGDASHNSLQESSFHSGSDRLHQHHLRFAHSASDRTDTSTTASASAPKSQIPLTNGLDLDLEEVGVDTVPYPRKLTLIKQLAKSIIIGWECPLVPAGWGLVFSYNVYVDHELRINVPFGTQTKAVLERLDLAKKSYRVAVQCLTEHGNSDQMRCCMLVGRDVCVAPSNLRVERVTATSASLTWLPSNSNYVHIVSLNEEECELVKAGCYSLCLSNLTPSMHYSVKVEARPHRTAWELPPECRERKTALTSFTTLTAGPPDAPLDVQLEQGPSPGIAQISWLPVTIDAAGTSNGVRVTGYTIYADKKKVLEVSSPTAGSALIGPSQIQTLQAARELTVRTMSASGESVDSLPVNVPAKLPAIMSGASLPQCQPVPAAAASVLTASANPDPAVCATSLSAAKTPILPHAATLDEHTAGPVRGVFINTSKTIHHEAPASPASYVDAWANPSSAAPLTVEMPAQEAPPTCASCSDTMVSVSAPMVTPAPMVLPGPDATPTPTPVPVPLATASAHTHTSVHLSASSYGCAGTCHHTCFHVSAHTFTYCYTCVSASAV

>XP_001340852.1_Rimbp3c_Daniorerio
MIGLDVYLDPDGLRVATPEDIEQWESEREMYDPNVRLFVALFSYNPALMSPNPETMEEELPFEQGQIIKVYGDKDADGFYNGETGTRCGFVPSNMVSEIPVEDGEIKLRLIQQGFLPEETPSIAPSETSSAPDGEKVHRMVAIFDYDPWESSPNIDIEDELPFRAGDIIYVFGEMDCDGFYYGDLHGYRGLVPSNFLQPLPWD

>XP_009299409.2_Rimbp3b_Danio_rerio
MRKNCDVNNPPVLSSKKGLKRGSGPDLLRDVERLRAKLEVERSRTQQAHRRFSLELQRQREEAREERERALREITFRLEQQKTLELLRQRDALGRERAAEVRRLLRWRSQSTLRPTRDVHRQLADELAGVCRSAALRPSCKGNGAAYRRLEELLKTLLEQADGQQVALLHRLQQEVDLEKSYFLCHLLEAHSRPALQRKEERKDKEFVVEQSRRRSKSCIQVTGGVREGNLALFRSNSLSQTYKSESPQPMKKKKKQQDSETPAEEEASGGDVESLPEPASSDEESQKCSTSPCSQDNMDEQNGRDYGYLVRQNSELLRALEEMEKSCAALREENRVLRKSSSPETEEKVKRLRKKNAELAIIAKRLEDRARKLQEANLKVASSPMAVRAGQWSSISGRLLVREPEIWHSTQTHS

>XP_014341737.1_Rimbp3b_Latimeria_chalumnae
MTKDNCNTLPFSPKTLVNAVLEEYKCEIEKLKADLESEKLKRRQDREKFTAEVKWIKESSEKERQKIVDDLASRYERQGARELQQLKEHLQKEREAEIRQLLRWKEAEFRELQLHLGKERDAVVRQARQLQRQLAEELVSKGLACKGAGENCLNSPGCAASSHCYHKLQEVLGKLRWETDGEQAAVIRRLKIELDLERSLFLRYILEGHNWTSVVIKKGLRPSSSGSPEVAVSRKGSPVTILGAAVPSSSNGYPGTLTEFESFCPGSQGRGPRLHHSSPGSVVPTRESLNISPEAECHWCYSSPASLLESQGESSGTVDIPWDYSQSISGEMFTSGSHTPGPGQHGFFAFESTNGTDYESLVRQNSELLRALGELERKCATLREENNLLRKSSSPETEEKVKRLKRKNAELAVIAKRLEERARKLQEANLKVVNTPAPLRGSTLEQCKKAFARQRAKDLEEHADALLAKDKEIAALQQECRELHAKIGPGKNYSDRWNLTDFEHLLRESQKEVLRLQRQLAAVASRQPSNKNNQKKQKTEGSVPRAVDEQRNSSEGRKLIQIPECIVSDQESQQQIQQLETELNKKRKEYENLEQEVRKRQKRCQELETDLQDVQSKNIRLVEDNVRLNQKTLQLEKVELENADLKVWLREVTQERDWALEENQRLKAKLENLEQVLKLQQASSKDTCLLQLIFCLAILYAVLLVEGVQLMRWLCSVTIYLLNTNMIIATNRTFEKD

>NP_001074857.1_Rimbp2_Mus_musculus
MREAAERRQQLELEHEQALAFLNAKQQEIQLLQQAQVEAKKEHEGAVQLLENTLDCMQSKVRELEEKCRVQSEQFNLLSRDLEKFRQHTGSIDLLGSSSVALLDVPLAPGKPFPQYMNGLATSIHKGHEGPTGHYSVIGDYIPLSGDKLESPCVKPSFLLRSSSPRCRFESEMDNDRNSNNSKQSSSGKVHLCVARYSYNPFDGPNENPEAELPLTAGKYLYVYGDMDEDGFYEGELLDGQRGLVPSNFVDFIQDNESRLAGTLGSEQDQNFLNHSGISLERDSILHLHSPTQVDSGITDNGGGTLDVNIDDIGEDTVPYPRKITLIKQLAKSVIVGWEPPAVPPGWGTVSSYNVLVDKETRMSLALGRRTKALIEKLNTAACTYRISVQCVTSRGNSDELQCTLLVGKDVVVAPSQLRVDNITQISAQLSWLPTNSNYSHIIFLNEEELDIVKAARYKYQFFNLRPNMAYKVKVLAQPHQMPWQLPLEQREKKEACVEFSTLPAGPPAPPQDVTVHAGATAASVQVSWKPPALTPTGLSNGANVTGYGVYAKGQRVAEVIAPTADGTAVELIRLRSLEAKAVSVRTLSVQGESMDSALAAIPPDLLVPPAPHPRTAPPPKPLASDMDTKDQHLGPHVKVDESWEQSRSPGPAHGHMLEPPDMHSAGPGRRSPSPSRILPQPQGAPVSTTVAKAMAREAAQRVAESNRLEKRSLFLEQSSAGQYTNSDEEDGYASPEVKRRGTSVDDFLKGSELGKQPHCCHGDEYHTESSRGSDLSDIMEEDEEELYSEMQLEDGGRRRPSGTSHNALKILGNSTLMGRADRMEHVSRRYSHSGGGSHRHRPAMAPSIDEYTGRDHLSPDFYDESETDPGAEELPARIFVALFDYDPLTMSPNPDAAEEELPFKEGQIIKVYGDKDADGFYRGETCARLGLIPCNMVSEIHADDEEMMDQLLRQGFLPLNTPVEKIERSRRSGRGHSVPTRRMVALYDYDPRESSPNVDVEAELPFCTGDIITVFGEIDEDGFYYGELNGQKGLVPSNFLEEVPDDVEVHLSDAPPHYSHDPPMRSKAKRKKSVHFTP

>XP_006532769.1_Rimbp3A_Mus_musculus
MEQLTTLPRLGDLGAMEPWALPAWQHWTQGQGCKPGDASPSIAGTPTALQVKGLRFEESSKPEGAHSPGPVGNTDPEATETGLPKLGQQAESPGYSCSGLEEEEAQAYKAKFNIGFGDRPNLELLRALGELQQRCTILKEENQMLRKSSFPETEEKVRRLKRKNAELAVIAKRLEERAQKLQETNMRVVSAPVPRPGSSLELCRKALARQRARDLSETASALLAKDKQIAALQRECRELQARLSLVGKEGPQWLHMRDFDRLLRESQREVLRLQRQIALRNQREPLRPARSPGPTAPSRVGAPAPGAPGEAVLQDDVESPQVVLREPEKQQRVQQLESELCKKRKKCESLEQEARKKQRRCEELELQLRAAQNENARLVEENSRLSGRATEKEQVEWENSELKGQLLGVTQERDSALLKSQGLQSKLESLEQVLKHMREVAQRRQQLEVEHEQARLSLQEKQEEVRRLQQAQAEAKREHEGAVQLLESTLDSMQARVRELEGQCRSQTERFSLLAQELQAFRLHPGPLDLLTSALGCSALGDHPPPHCCCSIPQPCQGSGPKDLDLPPGSPGRCTPKSSEPALTTLTGIPRRTAKKAESLSNSSRSESIHNSPKSCPTPEVDTASEVEELEVDSVSLLPAAPESHSGGARIQVFLARYSYNPFEGPNENPEAELPLTAGEYIYIYGNMDEDGFFEGELMDGRRGLVPSNFVERVSDDDLLSTLPRELADSSHSSGPELSFLSGGGGGCSSGGQSSGGRSQPRPEEEAAGDELSLSPPPEGLGEPLAVPYPRHITVLKQLAHSVVLAWELPPERVDLRGFHIFVNGELRQALGPGVPPKAVLENMDLRTGPLHVSVQALTSKGSSDPLRCCLAVGAGAGVVPSQLRIHRLTATSAEIAWVPGNSNLAHAIYLNGEECPPARPSTYWATFCNLRPGTLYQARVEAQIPSQGPWEPGWERPEQRAATLQFTTLPAGLPDAPLDVQAEPGPSPGILMISWLPVTIDAAGTSNGVRVTGYAIYADGQKIMEVASPTAGSVLVEVSQLQLLQACHEVTVRTMSPHGESSDSIPAPVAPALASACQPARMSCLSPRPSPEVRTPLASVSPGLGDTSFPLRHPVPHGTQDFSASLSIEMSKGPQEEPPVPCSQEEAGAAVRSISEEKRAIEPTLGQEGPEPVAPSLAKQEVECTSGDAGPVPCSTQGELTQKKPSIEACHGGDLDSGLKLRSEKEDMSELGVHLVNSLVDHSRNSDLSDIQEEEEEEEEEEEELGSRPCSSQKQVAGNSIRENGAKPQPDPFCETDSDEEILEQILELPLQRLCSKKLFSIPEEEEEEEEEEGLEKPGPSRTSQDPSQPELALLGPGCDSSQPQGPGLCPLSPELSGVREHLEDVLGVVGGNGRRRGGGSPEKLPNRKRPQDPREHCSRLLGNGGPQASARPVPPRERGSLPVIEGTRVGQEPGGRGRPGLSRRCPRGPAPESSLVSCLSPKCLEISIEYDSEDEQEAGSGGVSINSSCYPTDGEAWGTAAVGRPRGPPKVNPGPNAYLRLPAWEKGEPERRGRSAIGRTKEPPSRATETGESRGQDNSGRRGPQRRGARVPRSGTTELAPPRSPQEAPPHQDLPVRVFVALFDYDPVSMSPNPDAGEEELPFKEGQLLKVFGDKDADGFYRGESGGRTGYIPCNMVAEVAVDSPAGRQQLLQRGFLPPNVLTEASGNGPSVYSSAHTPGPPPKPRRSKKVELEGPTQLCPGEKPSLGKCLGRGPPKLIHSAAQKTSRPMVAAFDYNPRENSPNMDVEAELPFRAGDVITVFGNMDDDGFYYGELNGQRGLVPSNFLEGPGPESGSLESGTSQAESQRTRRRRVQC

>NP_001028510.2_Rimbp3B_Mus_musculus
MTKDSPTPLGGGRASPKKPSSPGPAAAVLEEQRRELEKLRAELEGERARGRSERRRFATQTRQLRESAEQERQQLADHLRSKWEARRLRELRQLQEEVQREREAEIRQLLRWKEAEMRQLQQLLHQERDVVLRQARELQRQLAQELVNRGYCSRSGASEASAAQCRCRLQEVLALLRWETDGEQAARIRHLQAALDVERQLFLKYILEHFRWQPALPGPADPQATHSLEEPPLEAQSNTGGTPKPARRLGSLESLNTGVRVHSPNDLLPTRAGSLESLATAHSCSLDNTLNCSQASESEVRAPATSASIPDTSSPQPPPQLPSIHRKPNDLQKESSENKPCEASTSSPPGLDYQELVRQNSELAEALQVLVRRCCDLREENLHLRRKGFSEEAGEKVKWLKVKHAELTDLAQRLEDRARKLQETNLRAMSAPVPGESLEGLDLSQVFTCQRAQDLSEQAGALQAKDLQIEALRRECHLLQARIAADLGSSSHPEEGATCAQWCNISDLDRLQRESQREVLRLQRQLTLHQSKAGAWADAGRPSTPSEITRHQVQALERELGLQRRECEELSVQAAAAERRYEETEAQLQAALHKGARLSEENARLQALANWMKKMADENSNVSRQQSHTRQRQELEATSLLAEQLLQQEGYAQDRRQQLQHYKNKALSDLRTSGKEMQGLQFQPGHPSETSETTQASESQARDSGRPTFKTKSEERVLPLPTRDIQPPACLSQQENPVIVEEPAAGPQVSDRNSTSQSLDSKPQAKKTSSQSNSSSEVESMWATVPSCLSLDMDTASEVDDLEPDSMSTPLEMRSLEAPIIPKLKLFLARSSYNPFEGPSEHCQGKLPLTAGDYVYVFGDMDEDGFYEGELVNGQRGLVPSNLVEPISGSPILNHLFLKSPDIGPTALPAGHSKVLKKGSLLLGEVQERGLCQVGRVDSKTDMAAESLKTKTEACWLGLKSSLEEQSFSRPLLEAKGAFCLAPMELQLQNVTATSATITWASGSNRYPHVVYLDDEEHILTPSGVNHYTFQGLHPGTCYRVRVGVQLPRDLLQVLWETTSSTLTFDTPLAGPPDPPLDVLVEHHASPGVLVVSWLPVTIDSAGSSNGVQVTGYAVYVDGFKVTEVADATAGNTLLEFSQLQVPLSCQKVSVRTMSLYGESLDSVPAQIPEDFFSCCPFLGAPPFNYTDGNPFPVCHQKLVQASLGAKSSPRGPGNCGEPQAKFLEAFPEEHPRKHLSLSSLSSDGTNSQAQGPTEAWKGYEKDLSFQKSPQNHKPPLLFGQSGVEEGHAPHICISGSPAPGFVHLSSEIGHGKIRCWEKPGLEKALLQNQYAPMVPPHQQGSSQCQPADFHHVFEEKEALCLDSQGTEKPEQRKNKSQNGQRQGTPGSKRECSVLCPAPTNKVIKMTSGSPDQLETDANNPVRVFLALFDHSPLVISVNSEAAEEELAFQKGQLLRVWGSLDLHGFYHGECNGHLGKIPGHLVVEVEVGTQQTDGRWHLPAQGHLLSETQREDLEGLTNSQGSYMPQGNSRTPTLWTPKTMVAALDYDPRDGRAGVQAKGKLVLRAGDVVTVYGPVDDKGFYYGEYGGHRGLVPAHLLDDLPVHGE

>XP_025011179.1_Rimbp2_Gallus_gallus
MKKAISHVLDHDYSVLDSPKANQSFPKAAKSLIKDQEEDKVSKKGNKKAKQMSEKLPHFRPEDRSRWKGSSVTAKKSKDVSPSTSLILPSNNSAVITKTITRTFPFKQKMHLVNAKAHHLQNINKQSKRIKDLEIQMLQVECEELKNQLGCLREGLMGQKPGNTEELLKQSQKELLWLQRQLSLISTGSSMCVLAANKFGNDPSCLQSATSECTSDQVEFIEETWISKSHVTTLNQEYHHWQYSKNELKDAVQEKNRLSLQYAIVSHKALQYDQVKSDYDHLRETLIRVTKERDLAVKGKHQLQAKLENLEQVLKHMREAAERRQQLELEHEQALAVLNAKQQEIELLQKAQVEAKKEHEGAVQLLEAKVRELEEKCRTQSEQFNLLSRELEKFRQQAGKIDLLSSNPLTSSDISGSPSKSLSQLMNGIATSLGKGHESPSGSRCVISEFIRPLQISGDKPEQLSVKPTFLSKSRSDTPRCRFDSDMDNDQNSNTSKQRYSGKVHLCIARYSYNPFDGPNENPEAELPLTAGKYLYVYGDMDEDGFYEGELLDGQRGLVPSNFVDFVQDNETRLSSTLSSEQDQNFINHSGSTLEGDILEISPPSHIDSSVISNGAGTLDVNIDEIGEDIVPYPRKITLIKQLAKSVIVGWEPPVVPPGWGTINSYNVLVDKEVRMNIALGSRTKALIEKLNISTCTYRISIQSITNKGNSDELQCTLLVGKDVVVAPSNLKVDNITQISAELSWLPTNSNYSHVIFLNEEEFDIVKAASYKYHFFNLKPNMAYKVKVMAKPHQMPWQLPLEQREKKEAFVEFSTLPAGPPAPPQDVTVRAGSTQATIQVSWKPPALTATGTSHGANVTGYGVYAKGQRVAEVIFPTAENTLVELMRLRNLEAKEVTVRTLSAQGESVDSSVAAIPSDLLVPPSPHPRTAPKSKPLASAGAPETKEEHLGPHLKIDESWEQTHSASPVHGHTLEPPVPNFHSSLQGRRSPSPNRILPQPQGTPVPNTVAKAMAREAAQRVAESNRMERRSVFSERSNAAQYANSDDEEDGYDSPNVKRRGASVDDFLKGSELGKQPHYCHGEDYHTESSRGSDLSDIMEEDEEELYSEMQLEDGGRRRVSLTSHNALKLLGNPSSAGRPERVEHAGRRSSHGSAVPQRSRPMLVPSIDGYGGHDHLSPDIYEESETDPGTEDISTRIFVALFDYDPLTMSPNPDAAEEELPFKEGQIIKVYGDKDADGFYRGETCTRIGLIPCNMVSEIQADDEEMMDQLLKQGFLPLNTPVEKIERNRRSGRQHSVSTRRMVALYDYDPRESSPNVDVEAELTFCTGDIITVFGEIDEDGFYYGELNGQKGLVPSNFLEEVPDDVEVYLSDAPSRYLHDTPIRTKAKRKKSVHFTP

>XP_024997800.1_Rimbp3A_Gallus_gallus
MDPEPPQTGHAVPVASASPDVALLTDTREGAGGGGDSAPRVAPGRERDDAPRPPEDSPSPDPQLVRPPRAMEGLGRERPDGPPQSGADYSFLVSQNMKLLSALEDLRHRCSSLTEENSLLRRSCFPETEEKVKHLKRKNAELAVIAKRLEERARKLQEANLKVVTAPVPLKGSSLELCKKAFARQRAKDLTEQASALLAKDKQIEALQQECRELQAKLIAGKGDPRCLNVVEFDRLLRESQKEVLRLQRQIALKNFKECLRPSKGSSGGSLPSAASCPGPALNACSKDSPAAKEVCSGGPALGGAAHGKVRQAGQQPDSLATSLLDSLLLAGNLSECMSSRWRAGFQTPGEGSVASRSGVRRWRRKARLPPGAAPSPARPPCPQPGPPVTALGLPQRPRCEAGPRLACPIPACPAPPRPQCSGPAIPAAPPPPASRTPAGKVEPGVLPLGPALEGHENFPPKNAVADQESSQQIQQLEFELKKKRKKCENLEHEVRKKHKRCKELEIQLQEVQSENARLAEENLQLNEKAGWAGQVESENADLKLQVVLVTKERDSVIQRNQGLQTKLENLEQVLKHMRDVAERRQLLEAEHKEALLVLQEKQEEVRRLQQAQAEAKREHEGAVQLLESTLDCMQARVKDLEDQCRSQTEQFSLLSQELKQFRLQTGKIDLLTSTLVTSELPLALCSSTPQPHWEKDSPGPALLAHQSIKKVHNEETNESESSQRVPEAAVGSPVSTASSQKQAKKAESQSSSSKSESMQNSSKSCPTPEVDTASEMEELDVDSISLMPDPGSQGPAKLQVFLARYSYNPFDGPNENPEAELPLTAGEYIYIYGDMDEDGFFEGELMDGRRGLVPSNFVERVSDDDLVTVLPSELNDLTHSSYQEKSFVSASTSSGDKSDFSIEESSISPLVSRAEGDQEERVSHTAVPYPRKLTLIKQLARSIVVGWEPPLMPAGCPDIQSYNIYVDEELRQNVKSGFQTKAVIEKLDLKTKAYRVSVQSVTEKGSSDKLRCTFYVGQDLCVAPTMLKVRNVTATSAEVTWLPCNSNYNHAVYLNGEECDITKPGVYWYTFCNLQPNTQYVAKLEARPLKTLWEEVSEGQEQNSAVIHFTTPLAGTPDAPLDVQVEVGPSPGILVISWLPVTIDAEGSSNGVRVTGYAVYADGQKAIEVTSPTAGSVLVDLSQLQMFQVCREVSVRTMSLYGESVDSVPAQISSVLLRASHRSSPSDSAVSTTLTSRLPCGESRGSLPARSPPTHQTAALLLRQKVPTDSSDAKLTDLSSSHDGSAQSLPEKASLVLQLSPSSASLVHTSGTSLQGSDTAQDKKCLTVSPQQASSTKLLGEGTEPVSSREAELKSLGEGTEVLMEQNVNKMPELESPTNASLMIRMETCHTCTVEESPKSPSAERETEAKEKNLSPEPLPSPSQAEEMEGTSRDASVGGSSCQEFLRLSPSKEVMKEMSRVKREQEEKMSEIGRRQLTLFTEHNRSSDLSDILEEEEEDELSSETLDEKKWDPREPCYRENGEKMDLCDTDSDEEILERILELPLQKNHSKKLFSIPEVTEDEDEDEDEKCVTEEKENPQGSLEAPTYIAGRSEKPLSTQDPFPKADGSDSSPDLSAQTPWEEQTAKGSRGGADHVSPSWSQKRTNWNWGYQENDLKSGSGTSPTRSKKGNNYREKIRGRPEMGRKRQNDFTEHCSRLLGNCSQMGGGLYRAPSLREELNIVSSSAGKEGFDAYTRARQSASRRNHGKTMVSGFAEPAGMAAHCSSSRSLEIDIEYDSEDDQDSTCSSPPESRLWPERAQNCQGEWSDCSSQSEVFHTGGRRNLTRLERVEEQGMEWAGSPSRRLQSFCQEKEALRCESSSEEQGWEQDCKSPGWRRRLEHPWKGIRSTSLHKRASGNKDPRGQELPGSAAWQTPSRRGNRSLQRSQMQKPSLSSPGPPRSSASETTVEDDGIRIFVALFDYDPVSMSPNPDAAEEELPFKEGQILKVCGDKDADGFYRGECAGREGYIPCNMVSEVQVENNEIKMQLLKQGFLPADPPTESIELDKQEKYKSHPGQKHQDFEAELLTPRSMVAVFDYNPKESSPNADAEAELTFSAGDIITVFGSMDDDGFYYGELNQQRGLVPSNFLEAVTSDGDVVEELHSKDKDTFLLSAESQRMRKRRVQ

>XP_024999016.1_Rimbp3B_Gallus_gallus
MALLLAGWSTAFVAGDVLGRAQKMHAGRCVNVFCARLVVLLVDESQFPTQSPGPQPRGGDRCAFLQCFSVTFLCVHQRPPNDELGAPFLESPDFMPVPEGQPGGPAGESADRNPVHEPEGDAGDVTGGGNPASLLSSGTETPVDRVEVPPGRALHARWFLPVLEPRKDESRRGKYSRGSSRLLKELLKGMEMAAHGMNAGKNTKAAVCRSVQKRHIAVLVLLSAVPLSTLVLVCVAVSCTWKKCLVCKREERAGERAHPDTNWERVPTGDEGRVELGEATKEILAQANKNLSNSSSPFHSAIQEAKDLQTDLEDLERERKAMKEVHGNSCECCFLSEDGPESESGGSAVERLSFTLPSPGQVSPMLRRFLARRSYDPFEGPNEDPESELPLTAGQYVYVFGDVDENGWFLGELTDGTRGLVPSNLVAEVSDDDLDTTLPPKLRDLLLDTDG

>XP_024999032.1_Rimbp3C_Gallus_gallus
MVQVWGAVAPARLVLLLVLLLAMCFRETCTAPRRAPGADDELGAPFLESPDFMPVPEGQPGGPAGESADRNPVHEPEGDAGDVTGGGNPASLLSSGTETPVDRVEVPPGRALHARWFLPVLEPRKDESRRGKYSRGSSRLLKELLKGMEMAAHGTDRRTAQKEALQECSHPRLPASDKGTQAAPTTGMPRMNAGKNTKAAVCRSVQKRHIAVLVLLSAVPLSTLVLVCVAVSCTWKKCLVCKREERAGERAHPDTNWERVPTGDEGRVELGEATKEILAQANKNLSNSSSPFHSAIQEAKDLQTDLEDLERERKAMKEVHGNSCECCFLSEDGPESESGGSAVERLSFTLPSPGQVSPMLRRFLACRSYDPFEGPNEDPESELPLTAGQYVYVFGDVDENGWFLGELTDGTRGLVPSNLVAEVSDDDLDTTLPPKLRDLLLDTDG
